# Supplementary material for: Transcriptomic profiles of the ruminal wall in Italian Mediterranean dairy buffaloes fed green forage
Source: BMC Genomics. 2023 Mar 20;24:133. doi: 10.1186/s12864-023-09215-6 (PMC10029215; doi:10.1186/s12864-023-09215-6)
Supplement: Supplementary file 1 — Additional file 1: Table S1. Summary of the mapping information for each sample. CTRL: Control buffaloes; TREAT: Treated buffaloes. [file 12864_2023_9215_MOESM1_ESM.xlsx]

## Sheet: Foglio1
Table S1. Summary of the mapping information for each sample. CTRL: Control buffaloes; TREAT: Treated buffaloes.
Sample name	Number of input read pairs	Number of total mapped read pairs	Number of uniquely mapped read pairs	Number of multiple mapped read pairs	Number of unmapped read pairs
CTRL_1	24131620	22615454 (93.72%)	20550121 (85.16%)	2065333 (8.56%)	1516166 (6.28%)
CTRL_2	24071563	22510867 (93.52%)	20796037 (86.39%)	1714830 (7.12%)	1560696 (6.48%)
CTRL_3	23361725	21884482 (93.68%)	19800494 (84.76%)	2083988 (8.92%)	1477243 (6.32%)
CTRL_4	23771680	21997980 (92.54%)	19795663 (83.27%)	2202317 (9.26%)	1773700 (7.46%)
CTRL_5	24331640	21805380 (89.62%)	19770594 (81.25%)	2034786 (8.36%)	2526260 (10.38%)
CTRL_6	24085232	22182993 (92.10%)	19942364 (82.80%)	2240629 (9.30%)	1902239 (7.90%)
TREAT_1	23872738	22740776 (95.26%)	21142704 (88.56%)	1598072 (6.69%)	1131962 (4.74%)
TREAT_2	24473950	23046715 (94.17%)	21082784 (86.14%)	1963931 (8.02%)	1427235 (5.83%)
TREAT_3	23832564	22305018 (93.59%)	20208820 (84.80%)	2096198 (8.80%)	1527546 (6.41%)
TREAT_4	23897985	22028113 (92.18%)	19555574 (81.83%)	2472539 (10.35%)	1869872 (7.82%)
TREAT_5	23513243	21932579 (93.28%)	19558033 (83.18%)	2374546 (10.10%)	1580664 (6.72%)
TREAT_6	24462967	22992040 (93.99%)	20360688 (83.23%)	2631352 (10.76%)	1470927 (6.01%)
