# Supplementary material for: Transcriptomic profiles of the ruminal wall in Italian Mediterranean dairy buffaloes fed green forage
Source: BMC Genomics. 2023 Mar 20;24:133. doi: 10.1186/s12864-023-09215-6 (PMC10029215; doi:10.1186/s12864-023-09215-6)
Supplement: Supplementary file 2 — Additional file 2: Table S2. List of genes expressed in rumen of treated and control dairy buffaloes. [file 12864_2023_9215_MOESM2_ESM.xlsx]

## Sheet: Genes expres in treated animals
Table S2. List of genes expressed in rumen of treated and control dairy buffaloes.
NCBI_Gene_ID	Treat_1	Treat_2	Treat_3	Treat_4	Treat_5	Treat_6
102395814	71.1362	88.8747	97.8335	103.068	117.62	74.1904
112581109	98.8003	100.467	65.9089	60.4536	62.39	83.3372
102395276	337.897	339.076	311.007	277.492	295.585	344.528
102394338	8.89203	12.5584	8.23861	12.8836	6.13672	5.08154
102394010	3624.98	4657.23	5418.94	6524.03	7387.58	5455.54
102393684	1358.5	1183.39	1185.33	855.27	812.092	1061.02
102392065	426.817	308.163	287.321	271.546	449.003	141.267
102399924	18.7721	19.3206	8.23861	17.8388	20.4557	12.1957
102389053	28.6521	18.3546	27.8053	18.8298	39.8887	38.6197
112586861	4.94001	5.79618	5.14913	0.991042	9.20507	9.14676
102396928	4373.89	3924.01	4690.86	4551.86	4732.43	3725.78
102397250	873.395	555.467	874.322	695.712	878.573	1068.14
102401802	120.536	83.0785	111.221	117.934	194.329	76.223
102402353	12.844	2.89809	12.3579	7.92834	2.04557	25.4077
102402678	13.832	13.5244	12.3579	2.97313	10.2279	9.14676
102403863	902.047	1224.93	1307.88	1714.5	1632.37	1730.77
112581744	3.95201	5.79618	21.6263	6.9373	17.3874	9.14676
102405613	167.96	173.885	181.249	239.832	363.089	121.957
112581752	5.92802	2.89809	2.05965	2.97313	1.02279	7.11415
102406572	583.91	831.752	589.061	443.987	369.226	601.654
102406891	3.95201	27.0488	21.6263	35.6775	5.11393	56.9132
102408285	728.158	704.236	716.759	724.452	809.024	929.921
112582080	73.1122	74.3843	55.6106	53.5163	32.7292	55.8969
102405713	361.609	371.921	256.427	310.196	299.676	269.321
102404277	162.032	184.512	199.786	168.477	156.486	142.283
102403968	741.99	669.459	653.94	676.882	731.292	1020.37
102403000	1992.8	2082.76	1851.63	1795.77	1778.62	1975.7
102402671	1338.74	1135.08	1521.05	1421.15	1758.17	1629.14
102402348	245.025	286.911	315.127	280.465	270.016	229.685
102400954	1096.68	1328.29	1414.98	1533.14	1790.9	2026.52
112582356	268.737	465.626	333.664	209.11	320.132	447.175
102400629	326.041	285.945	389.274	324.071	229.104	362.822
112582366	53.3522	5.79618	66.9387	17.8388	5.11393	20.3261
112582461	10.868	0	5.14913	2.97313	0	7.11415
112582612	22.7241	15.4565	12.3579	11.8925	11.2506	15.2446
112582563	0	0.96603	0	0	5.11393	0
102400092	638.25	580.584	632.313	616.428	808.001	894.35
102399213	393.225	317.824	383.095	448.942	350.816	530.512
102398886	389.273	508.132	387.215	294.34	329.337	160.577
102398577	16.796	49.2675	62.8194	106.042	76.709	89.435
102407636	6.91602	4.83015	2.05965	5.94625	1.02279	6.09784
102403437	983.063	930.287	779.578	625.348	724.133	598.605
102402461	2.96401	3.86412	1.02983	0.991042	2.04557	24.3914
102401814	720.254	666.56	689.983	691.748	733.338	397.376
102401187	41.4961	48.3015	60.7597	57.4805	59.3216	60.9784
102400429	752.858	623.089	860.935	750.219	798.796	842.519
102400201	0	0	4.1193	2.97313	1.02279	2.03261
102399866	2877.06	2024.8	2747.58	3067.28	3120.52	3169.86
102398586	2.96401	1.93206	0	3.96417	5.11393	2.03261
102398264	0	2.89809	3.08948	14.8656	9.20507	32.5218
102397405	39.5201	51.1996	29.865	49.5521	46.0254	53.8643
102404621	0	0	3.08948	0.991042	0	6.09784
102409625	54.3402	34.7771	42.2229	40.6327	84.8912	81.3046
102409281	367.537	355.499	289.381	331.999	328.314	323.186
102391397	318.137	300.435	295.56	319.116	280.243	388.229
102392062	1.97601	8.69427	2.05965	6.9373	3.06836	5.08154
102391726	220.325	204.798	121.519	221.002	176.942	238.832
102406970	534.51	433.747	260.546	351.82	393.773	189.033
102407288	10.868	28.0149	43.2527	70.364	41.9342	37.6034
102408488	36.5561	35.7431	44.2825	29.7313	34.7747	46.7501
102408813	1843.61	1769.77	1750.7	1344.84	1455.42	1443.16
112586774	0	4.83015	0	0	3.06836	0
102410554	138.32	127.516	92.6843	155.594	118.643	160.577
102410012	435.709	395.106	349.111	350.829	397.864	504.088
112586829	1.97601	15.4565	4.1193	4.95521	5.11393	6.09784
102412115	188.709	189.342	201.846	172.441	174.896	258.142
112582956	0	0	0	0.991042	4.09114	3.04892
102411791	108.68	90.8068	165.802	177.397	164.669	262.207
102411150	196.613	227.017	226.562	183.343	261.833	183.952
112582960	67.1842	54.0977	51.4913	65.4088	59.3216	90.4513
112582961	131.404	97.569	116.37	162.531	139.099	65.0437
102410129	1708.26	1795.85	1625.07	1258.62	1163.93	1845.61
102409797	66.1962	101.433	125.639	144.692	105.347	112.81
102412224	23.7121	39.6072	43.2527	103.068	41.9342	72.1578
102409458	126.464	168.089	113.281	148.656	159.555	94.5166
102409141	536.486	518.758	532.42	519.306	656.629	645.355
102408607	27.6641	39.6072	66.9387	14.8656	21.4785	13.212
112582975	1.97601	0.96603	14.4176	1.98208	3.06836	0
102413583	2.96401	1.93206	7.20878	12.8836	1.02279	5.08154
102413037	87.9323	102.399	96.8037	62.4357	76.709	72.1578
112582986	11.856	24.1507	16.4772	34.6865	0	13.212
102412155	136.344	132.346	185.369	123.88	192.284	209.359
102412692	317.149	289.809	252.307	348.847	331.383	473.599
102411272	33.5921	45.4034	41.193	97.1221	84.8912	32.5218
112582987	0.988003	0.96603	3.08948	0	4.09114	0
102399324	629.358	570.924	411.93	528.226	394.795	401.441
102398997	329.005	358.397	288.351	335.963	324.223	192.082
102401707	13.832	23.1847	27.8053	18.8298	28.638	15.2446
102398465	511.785	531.316	512.853	445.969	490.937	656.534
112583111	12.844	28.0149	16.4772	26.7581	31.7064	15.2446
102397059	184.757	190.308	206.995	176.406	252.628	325.218
102398142	7611.57	7079.07	6147.03	5942.29	6152.06	9547.19
102396756	507.833	571.89	529.331	612.464	656.629	751.051
102396449	111.644	83.0785	85.4756	55.4984	82.8457	115.859
102394864	16.796	26.0828	41.193	43.6059	26.5924	52.848
102394680	0	0	1.02983	1.98208	2.04557	3.04892
102395205	209.457	209.628	212.144	262.626	253.651	371.968
102395535	3.95201	1.93206	2.05965	1.98208	2.04557	4.06523
102396079	311.221	339.076	397.513	400.381	382.522	483.762
102396378	2552.01	3028.5	3348.99	3186.2	2304.34	4027.63
112583436	3.95201	11.5924	0	9.91042	0	11.1794
102396885	21.7361	20.2866	17.507	31.7134	9.20507	25.4077
102397855	1054.2	976.656	1040.12	770.04	839.707	628.078
102397537	18.7721	15.4565	20.5965	13.8746	14.319	34.5544
102398167	48.4121	89.8408	39.1334	74.3282	36.8203	60.9784
102398707	112.632	161.327	84.4457	121.898	119.666	129.071
102399242	8.89203	5.79618	17.507	6.9373	17.3874	4.06523
102393724	1641.07	1592.02	2060.68	1721.44	1709.08	786.622
112583470	0	0.96603	0	0	6.13672	8.13046
102400552	0	3.86412	0	3.96417	6.13672	0
102393401	67.1842	150.701	71.058	106.042	75.6862	185.984
102414277	68.1722	81.1465	81.3563	110.997	102.279	141.267
102407168	27.6641	75.3503	36.0439	31.7134	25.5697	10.1631
102404086	334.933	312.028	328.515	288.393	309.904	384.164
112587538	1.97601	3.86412	3.08948	1.98208	2.04557	0
112583495	3.95201	2.89809	0	2.97313	1.02279	0
102400729	76.0762	73.4183	96.8037	150.638	111.484	210.376
112577638	5.92802	1.93206	8.23861	13.8746	13.2962	5.08154
102404108	0	0	0	7.92834	2.04557	0
102391152	0	1.93206	0	10.9015	21.4785	21.3424
102391750	7.90402	12.5584	14.4176	32.7044	13.2962	35.5707
102391434	16.796	21.2527	40.1632	60.4536	24.5469	48.7827
102390413	1252.79	1450.01	1264.63	1397.37	1411.44	1946.23
102391091	711.362	542.909	718.819	496.512	563.555	721.578
102390094	0	0	5.14913	0	1.02279	0
102389544	125.476	58.9278	115.341	85.2296	51.1393	123.989
102389222	7.90402	5.79618	2.05965	39.6417	17.3874	17.2772
102415800	488.073	468.524	502.555	504.441	513.439	491.893
102415461	5.92802	0	8.23861	9.91042	9.20507	17.2772
102396574	11.856	1.93206	17.507	17.8388	22.5013	24.3914
102412163	3035.14	2963.78	2930.89	2628.24	2789.14	1856.79
102414906	259.845	390.276	293.5	336.954	455.14	519.333
112583615	0	0.96603	5.14913	1.98208	4.09114	0
102411501	136.344	191.274	76.2071	88.2028	125.803	50.8154
112587455	28.6521	30.9129	14.4176	21.8029	34.7747	13.212
112587456	49.4001	123.652	8.23861	186.316	165.691	81.3046
102397193	5.92802	3.86412	0	0.991042	1.02279	0
102405862	0	1.93206	4.1193	0	0	0
102416201	1.97601	1.93206	2.05965	1.98208	1.02279	1.01631
102415880	0	0	3.08948	0.991042	4.09114	2.03261
102389210	2668.6	3140.56	3269.7	2279.4	2477.19	1683
102394892	22.7241	44.4374	14.4176	59.4625	45.0026	22.3588
102395754	71.1362	58.9278	74.1475	59.4625	95.1191	54.8806
102394367	21.7361	24.1507	18.5369	20.8119	41.9342	12.1957
102401748	9.88003	10.6263	25.7457	28.7402	18.4101	66.06
102400246	13.832	47.3355	54.5808	122.889	79.7773	83.3372
102410258	0	0	2.05965	0	1.02279	6.09784
102410585	16.796	20.2866	16.4772	17.8388	25.5697	38.6197
102410924	438.673	389.31	387.215	403.354	446.958	517.3
102412898	64.2202	117.856	98.8633	58.4715	22.5013	134.153
102411591	10.868	5.79618	10.2983	4.95521	11.2506	5.08154
102411251	79.0402	36.7091	46.3422	83.2476	67.5039	133.136
102413230	306.281	397.038	415.02	318.125	306.836	435.996
102413768	326.041	386.412	334.693	359.748	380.476	444.126
102414095	108.68	69.5541	78.2668	114.961	75.6862	191.066
102415218	24.7001	46.3694	19.5667	44.5969	32.7292	31.5055
102393571	78.0522	57.9618	80.3264	85.2296	83.8685	75.2067
102415768	367.537	311.062	324.395	451.915	405.023	388.229
102416312	191.673	214.459	227.592	214.065	147.281	193.098
102389308	0	4.83015	14.4176	10.9015	17.3874	18.2935
102389624	10.868	14.4904	7.20878	10.9015	5.11393	6.09784
102389959	685.674	662.696	622.015	542.1	562.532	374.001
112583692	304.305	220.255	238.92	189.289	230.127	201.229
102390739	783.486	777.654	755.892	706.613	702.654	597.589
102391302	573.042	590.244	554.046	683.819	617.763	883.171
102391630	125.476	192.24	146.235	140.728	160.577	203.261
112583698	4.94001	5.79618	5.14913	2.97313	8.18229	0
102392296	208.469	246.338	304.829	305.241	383.545	411.604
112583701	1.97601	0	0	2.97313	1.02279	3.04892
102392609	316.161	306.231	258.486	214.065	259.788	123.989
112583703	1.97601	1.93206	3.08948	0.991042	8.18229	5.08154
102412746	142.272	128.482	126.669	159.558	143.19	170.74
102400258	41.4961	29.9469	17.507	100.095	152.395	63.011
112581071	0	0	0	0	0	6.09784
102401940	175.865	265.658	248.188	210.101	268.993	257.126
102398926	45.4481	77.2824	32.9544	31.7134	46.0254	42.6849
102408631	5.92802	6.76221	15.4474	17.8388	13.2962	9.14676
102394781	922.795	1107.07	1300.67	1327.01	1165.98	2206.4
102391417	0.988003	1.93206	0	0.991042	5.11393	8.13046
102390859	0	0	4.1193	14.8656	17.3874	43.7012
102392256	6.91602	8.69427	16.4772	38.6507	25.5697	18.2935
112578537	5880.59	8165.85	6972.95	9191.92	1333.71	12341
112583748	14.82	19.3206	20.5965	11.8925	18.4101	11.1794
102416331	411.009	481.083	672.476	628.321	577.874	788.654
102414555	65.2082	28.0149	33.9843	50.5432	27.6152	116.875
102411131	350.741	297.537	382.065	363.713	540.031	463.436
102411457	202.541	235.711	279.083	224.967	203.534	187.001
102412552	9.88003	12.5584	22.6562	39.6417	25.5697	108.745
102397003	0.988003	0	1.02983	0.991042	0	3.04892
102396396	12.844	31.879	36.0439	43.6059	27.6152	42.6849
112577753	0.988003	0	2.05965	6.9373	3.06836	1.01631
102412252	605.646	592.176	682.775	577.778	612.649	306.925
102412045	33.5921	34.7771	19.5667	53.5163	49.0937	21.3424
102411489	0	0	4.1193	0.991042	3.06836	0
112583772	3.95201	2.89809	0	0	0	0
102400798	106.704	138.142	174.041	175.414	151.372	206.31
112587500	3.95201	2.89809	5.14913	2.97313	4.09114	11.1794
112583779	11.856	45.4034	35.0141	13.8746	38.8659	9.14676
102413798	1318	1124.46	1324.36	1132.76	1003.35	1437.06
102414470	123.5	158.429	175.07	196.226	210.694	195.131
102415270	468.313	654.002	442.825	404.345	520.598	446.159
112583790	3.95201	3.86412	6.17896	0	1.02279	1.01631
112577730	15.808	17.3885	12.3579	19.8208	27.6152	25.4077
102415042	0	1.93206	0	15.8567	16.3646	11.1794
102393090	500.917	456.932	357.35	282.447	300.699	271.354
102391776	0.988003	3.86412	3.08948	10.9015	2.04557	0
102390556	180.805	199.002	378.976	331.008	366.157	254.077
102390217	10.868	25.1168	13.3877	20.8119	16.3646	16.2609
102398224	244.037	234.745	219.353	207.128	240.355	380.099
102415402	2196.33	2276.93	2046.26	1519.27	1372.58	1796.83
102416612	3524.21	3366.61	3851.55	4212.92	4370.36	5799.05
102389170	103.74	109.161	159.623	156.585	96.1419	101.631
102389710	172.901	170.021	148.295	155.594	183.079	260.175
112583858	2.96401	3.86412	2.05965	0	1.02279	1.01631
102392046	183.769	201.9	188.458	155.594	197.398	292.696
102390478	6004.09	6069.56	5493.09	4482.48	4634.24	5269.55
102392383	1261.68	1352.44	1289.34	1411.24	1382.81	2181
102393122	522.654	516.826	652.91	634.267	665.834	839.47
102393441	1126.32	1409.44	1379.97	1365.66	1161.88	2641.38
112587441	1.97601	1.93206	0	0	2.04557	2.03261
102393764	988.991	1086.78	985.544	1473.68	1234.5	1981.8
102394088	0.988003	2.89809	2.05965	0	0	2.03261
102394317	322.089	347.771	308.948	336.954	221.945	297.778
112583888	0.988003	4.83015	2.05965	0.991042	8.18229	0
102394618	644.178	613.429	698.222	674.9	525.712	771.377
102394946	284.545	234.745	139.027	344.883	197.398	371.968
102399049	1240.93	1115.76	1188.42	1053.48	1148.59	1229.73
102394494	289.485	326.518	246.128	258.662	205.58	260.175
102396913	359.633	404.766	391.334	401.372	352.861	259.158
102397445	7.90402	4.83015	9.26843	18.8298	3.06836	9.14676
102397770	266.761	290.775	262.606	273.528	242.4	140.25
102398413	78.0522	43.4713	38.1036	40.6327	33.7519	17.2772
102408065	6.91602	0.96603	0	4.95521	4.09114	0
102413766	382.357	354.533	239.949	233.886	161.6	118.908
102414313	764.714	632.749	904.187	899.866	1030.97	1145.38
102413018	1327.88	1204.64	1417.04	1120.87	846.867	857.763
102406445	2.96401	0.96603	4.1193	8.91938	3.06836	11.1794
102393341	2.96401	2.89809	1.02983	0.991042	0	2.03261
102408142	8.89203	0.96603	1.02983	0.991042	2.04557	28.4566
102393042	585.886	586.38	474.75	381.551	430.593	529.496
102413576	0	3.86412	0	4.95521	2.04557	0
102414441	1892.03	2030.59	1641.54	2248.68	2117.17	2981.85
102415231	1079.89	1086.78	1099.85	1158.53	1315.3	894.35
102416004	309.245	369.989	370.737	294.34	373.317	566.083
102388981	1360.48	1370.8	1310.97	1227.9	1124.04	998.014
102389742	29.6401	62.7919	63.8492	68.3819	75.6862	82.3209
102389431	1232.04	5.79618	864.024	49.5521	1146.54	1362.87
102390304	5.92802	3.86412	4.1193	7.92834	5.11393	2.03261
102411924	13.832	10.6263	10.2983	24.7761	28.638	43.7012
102401065	3.95201	13.5244	16.4772	35.6775	32.7292	46.7501
102400730	1.97601	19.3206	51.4913	126.853	35.7975	50.8154
102414113	17.7841	45.4034	64.879	84.2386	53.1849	92.4839
112583939	0	7.72824	0	2.97313	0	0
102416140	2123.22	1792.95	1253.3	1085.19	1763.28	1231.76
112583944	107.692	163.259	81.3563	68.3819	129.894	64.0273
112587376	1.97601	3.86412	0	0	3.06836	0
102392660	572.054	616.327	769.28	599.581	625.945	643.322
102392990	949.471	750.605	837.249	1050.5	1074.95	1361.85
102392348	22.7241	31.879	12.3579	52.5252	34.7747	71.1415
102391779	662.95	729.352	625.104	641.204	761.976	1033.58
112583954	0.988003	3.86412	0	0	0	7.11415
102409156	24.7001	27.0488	16.4772	17.8388	26.5924	16.2609
102406748	0	4.83015	4.1193	21.8029	4.09114	11.1794
102403028	0	11.5924	2.05965	0	0	0
102403347	7.90402	33.811	39.1334	1.98208	9.20507	1.01631
102398900	2830.63	1965.87	2134.83	2693.65	3262.69	1995.01
102398370	441.637	405.732	325.425	365.695	436.73	613.849
102397844	2757.52	2862.35	3615.72	2189.21	2861.76	3173.93
102393532	566.126	555.467	534.48	577.778	630.036	518.317
112583984	1.97601	2.89809	2.05965	0	2.04557	9.14676
112577670	122.512	87.9087	115.341	89.1938	158.532	84.3535
102393858	1346.65	1131.22	1464.41	1368.63	1719.3	1301.89
102415349	136.344	68.5881	28.8351	120.907	60.3444	80.2883
102416104	402.117	468.524	396.483	494.53	405.023	669.746
102392421	2.96401	0.96603	18.5369	9.91042	3.06836	1.01631
102388986	5.92802	4.83015	10.2983	9.91042	23.5241	11.1794
102407640	738.038	877.155	1149.29	777.968	730.269	885.203
102398609	1516.58	1406.54	1396.44	1165.47	1306.1	973.622
102404225	414.961	261.794	313.067	307.223	364.112	475.632
112584005	17.7841	30.9129	31.9246	12.8836	31.7064	25.4077
102402732	12.844	11.5924	14.4176	8.91938	6.13672	6.09784
112579231	2.96401	11.5924	7.20878	5.94625	3.06836	14.2283
102392044	1770.5	2005.48	3049.32	2118.85	1739.76	4221.74
102399124	0	0.96603	12.3579	3.96417	0	0
102399450	0	2.89809	1.02983	1.98208	1.02279	0
102399670	1478.05	1644.18	1665.23	1463.77	1431.9	1753.13
102400974	768.666	950.573	906.247	877.072	758.907	581.328
102400207	711.362	821.125	749.713	953.383	679.13	935.003
112584193	1.97601	30.9129	43.2527	79.2834	0	3.04892
102395730	2.96401	0	0	5.94625	2.04557	6.09784
102392114	1.97601	12.5584	10.2983	27.7492	29.6608	22.3588
102404101	95.8363	122.686	109.162	135.773	127.848	88.4187
102403758	112.632	97.569	149.325	123.88	221.945	134.153
102403435	263.797	244.405	270.844	281.456	338.542	312.006
112586971	27.6641	38.6412	32.9544	49.5521	48.0709	69.1089
102395501	14.82	0	6.17896	7.92834	2.04557	7.11415
102395818	119.548	190.308	199.786	172.441	151.372	257.126
102397054	1440.51	961.199	677.626	777.968	446.958	1416.73
102396348	104.728	93.7049	107.102	139.737	198.42	115.859
102401995	891.179	794.076	779.578	768.058	625.945	1330.35
112584373	1.97601	4.83015	1.02983	9.91042	6.13672	6.09784
102401670	50.3881	92.7388	24.7158	118.925	66.4811	43.7012
102401356	1081.86	1587.19	1382.03	1377.55	1151.66	1258.19
102401139	2.96401	0	0	1.98208	0	13.212
102399293	910.939	716.794	561.255	682.828	697.54	1131.15
102400811	141.284	116.89	104.012	153.612	136.031	495.958
102398637	2.96401	24.1507	18.5369	46.579	36.8203	8.13046
102393276	42.4841	61.8259	27.8053	60.4536	65.4583	58.9458
102393817	14.82	20.2866	23.686	58.4715	42.957	40.6523
112584419	15.808	10.6263	21.6263	23.785	30.6836	46.7501
102394470	1246.86	1269.36	1401.59	1490.53	1558.73	1784.64
102394999	41.4961	42.5053	24.7158	35.6775	30.6836	21.3424
102395300	311.221	314.926	346.022	330.017	310.927	596.572
102396370	2064.93	1990.02	2206.92	2330.93	2187.74	2995.06
102396675	31.6161	32.845	29.865	24.7761	18.4101	34.5544
102398591	0.988003	1.93206	3.08948	13.8746	11.2506	25.4077
102399675	682.71	682.983	610.687	538.136	503.211	422.784
102400543	640.226	281.115	383.095	211.092	671.97	491.893
112584454	6.91602	5.79618	6.17896	9.91042	4.09114	7.11415
102392154	0	8.69427	2.05965	2.97313	0	4.06523
102394958	270.713	275.318	291.441	238.841	282.289	284.566
102393776	791.39	729.352	831.07	787.879	1006.42	749.018
102398236	42.4841	24.1507	30.8948	29.7313	11.2506	101.631
102392489	377.417	525.52	602.448	668.954	634.127	924.839
102395487	755.822	887.781	812.533	707.604	774.249	957.361
102395802	1734.93	1815.17	1825.88	1705.58	1870.68	1872.04
102396335	2103.46	2159.08	3086.39	3372.52	3445.77	3923.96
102398559	643.19	711.964	669.387	632.285	514.461	694.138
102396943	276.641	200.934	171.981	203.164	106.37	276.436
102397695	3366.13	2828.53	1742.47	1684.77	1547.48	2054.97
102398014	2.96401	3.86412	2.05965	14.8656	5.11393	4.06523
112584491	0	6.76221	2.05965	0	0	6.09784
102395146	2.96401	13.5244	0	0	0	5.08154
102394497	0	1.93206	0	0	0	9.14676
102416422	80.0282	61.8259	60.7597	66.3998	57.276	115.859
102389208	206.493	226.051	151.384	166.495	138.076	193.098
102398452	677.77	720.658	704.401	713.55	619.808	709.382
112584513	3.95201	7.72824	5.14913	0	0	2.03261
112584516	8.89203	7.72824	4.1193	6.9373	3.06836	16.2609
102415328	2493.72	2064.41	1849.57	1683.78	1459.52	3396.5
102395086	154.128	264.692	246.128	217.038	203.534	239.848
102394444	0	1.93206	6.17896	0	0	0
102393251	351.729	324.586	307.918	285.42	350.816	207.327
102394122	180.805	223.153	243.039	225.958	272.061	117.892
102392936	30.6281	40.5732	28.8351	78.2923	47.0482	51.8317
102392611	21.7361	21.2527	10.2983	13.8746	23.5241	39.636
102395684	0	1.93206	1.02983	0	4.09114	4.06523
102398777	33.5921	39.6072	31.9246	100.095	76.709	31.5055
112584552	0	0	10.2983	3.96417	0	1.01631
102400179	6.91602	23.1847	8.23861	35.6775	29.6608	24.3914
102399845	75.0882	149.735	224.502	177.397	24.5469	106.712
102400724	90.8963	90.8068	109.162	86.2207	67.5039	204.278
102399719	409.033	297.537	271.874	382.542	329.337	262.207
102400696	150.176	212.527	205.965	217.038	249.56	252.044
102402090	174.877	183.546	170.951	207.128	199.443	248.995
102402406	0	3.86412	1.02983	0	2.04557	1.01631
102403184	1.97601	2.89809	1.02983	0.991042	3.06836	1.01631
112584577	18.7721	30.9129	26.7755	21.8029	22.5013	31.5055
102414656	0.988003	0.96603	5.14913	11.8925	1.02279	16.2609
102406253	1.97601	2.89809	2.05965	0	1.02279	0
102389619	704.446	669.459	694.103	688.774	687.312	731.741
102389077	545.378	589.278	609.657	562.912	635.15	924.839
102390166	166.972	336.178	1023.65	401.372	148.304	450.224
102390503	2.96401	0	0	0	3.06836	0
102391055	42.4841	25.1168	8.23861	60.4536	21.4785	63.011
102391625	299.365	316.858	300.709	278.483	254.674	381.115
102392168	131.404	146.837	227.592	193.253	201.489	243.914
102394023	190.685	258.896	289.381	240.823	325.246	184.968
102393699	0	0	2.05965	1.98208	0	4.06523
102393372	11.856	13.5244	1.02983	10.9015	14.319	10.1631
102400095	178.829	307.197	246.128	245.778	301.722	276.436
102395399	29.6401	24.1507	8.23861	33.6954	19.4329	22.3588
102396357	462.385	474.321	317.186	227.94	233.195	250.012
112579682	35.5681	45.4034	57.6703	91.1759	65.4583	55.8969
102396662	20.7481	9.6603	23.686	38.6507	28.638	37.6034
112584611	45.4481	51.1996	39.1334	37.6596	61.3672	58.9458
102396968	4735.5	5218.49	5004.95	5997.79	5329.74	4617.08
102410690	4614.96	4347.13	4236.7	3956.24	3582.82	6171.02
102415327	431.757	345.839	318.216	352.811	280.243	391.278
102411024	42.4841	31.879	40.1632	30.7223	18.4101	4.06523
102411348	1068.03	865.563	857.845	784.906	752.771	1040.7
102411918	54.3402	101.433	74.1475	109.015	98.1875	68.0926
102412887	81.0162	120.754	109.162	133.791	106.37	181.919
102413560	8.89203	28.9809	10.2983	35.6775	16.3646	17.2772
102414305	255.893	401.868	326.455	693.73	492.983	760.198
112583771	9.88003	4.83015	1.02983	8.91938	7.1595	13.212
102415508	0	0	0	0	3.06836	3.04892
102392575	4.94001	8.69427	10.2983	15.8567	20.4557	21.3424
102408649	0	6.76221	2.05965	2.97313	2.04557	0
102407421	156.104	242.473	195.667	221.993	161.6	221.555
102407113	170.925	218.323	120.49	260.644	181.033	189.033
102406802	230.205	227.017	246.128	173.432	195.352	240.865
102406475	320.113	359.363	335.723	372.632	302.745	370.952
102406157	218.349	276.284	232.741	214.065	191.261	294.729
102404837	5.92802	16.4225	23.686	17.8388	27.6152	21.3424
102404516	29.6401	16.4225	22.6562	30.7223	24.5469	28.4566
102403763	0	1.93206	2.05965	10.9015	3.06836	6.09784
102402465	671.842	701.338	869.173	838.422	721.064	1542.75
102402150	9.88003	4.83015	4.1193	3.96417	18.4101	2.03261
102401080	1308.12	1423.93	1291.4	1046.54	1088.24	1024.44
102400747	18.7721	17.3885	8.23861	17.8388	22.5013	23.3751
102400431	471.277	802.771	539.629	664.989	482.755	673.812
102400106	38.5321	77.2824	110.191	290.375	205.58	424.816
102399781	407.057	471.422	492.257	644.178	557.418	801.866
102398902	0	3.86412	5.14913	1.98208	2.04557	0
102398047	239.097	303.333	265.695	311.187	389.681	406.523
102398372	275.653	227.017	255.397	262.626	251.605	329.284
102399308	411.997	339.076	281.143	291.366	363.089	82.3209
102399640	0	0	2.05965	2.97313	7.1595	0
102400177	47.4241	60.8599	36.0439	73.3371	48.0709	71.1415
102400508	4341.28	4567.39	3809.33	3406.21	3435.54	2042.78
102401694	80.0282	99.5011	79.2966	87.2117	111.484	95.5329
102410029	22.7241	30.9129	26.7755	25.7671	28.638	12.1957
102403535	8.89203	10.6263	16.4772	15.8567	1.02279	12.1957
102405364	13.832	8.69427	28.8351	0.991042	20.4557	21.3424
102406557	11.856	17.3885	27.8053	39.6417	22.5013	26.424
102408267	29.6401	39.6072	48.4018	51.5342	46.0254	546.773
102408616	180.805	162.293	178.16	184.334	193.307	264.24
102406704	3318.7	2947.36	4076.05	4384.37	3947.95	5203.49
102405727	26.6761	22.2187	35.0141	22.794	26.5924	37.6034
102405388	861.539	992.112	977.305	970.23	859.14	1386.24
112587344	1.97601	5.79618	1.02983	3.96417	1.02279	6.09784
102391471	751.87	510.064	644.671	509.396	598.33	846.584
102391789	139.308	141.04	104.012	142.71	126.825	119.924
102391130	518.702	322.654	393.394	403.354	429.57	268.305
102390571	74.1002	107.229	116.37	116.943	108.415	136.185
102390234	247.001	254.066	289.381	322.089	244.446	392.295
112587534	1.97601	0	4.1193	1.98208	6.13672	0
102406801	4.94001	4.83015	0	0.991042	3.06836	0
112584880	0	6.76221	3.08948	2.97313	1.02279	4.06523
102406474	34.5801	64.724	28.8351	61.4446	30.6836	73.1741
102405726	372.477	283.047	357.35	353.802	372.294	495.958
102405071	1191.53	811.465	813.563	844.368	699.586	1335.43
112584964	81.0162	35.7431	51.4913	62.4357	43.9798	72.1578
102402899	44.4601	44.4374	75.1773	124.871	83.8685	103.663
102401933	56.3162	118.822	61.7896	67.3909	85.914	44.7175
102399552	219.337	156.497	305.858	298.304	152.395	234.767
112584306	0	7.72824	6.17896	1.98208	5.11393	2.03261
102399336	0.988003	15.4565	33.9843	33.6954	9.20507	24.3914
102399012	346.789	303.333	388.244	405.336	350.816	317.088
102398687	1853.49	1974.56	2385.08	2213	2135.58	1570.19
102398154	0.988003	0.96603	0	3.96417	1.02279	6.09784
102408646	19.7601	18.3546	40.1632	44.5969	45.0026	39.636
102408303	1068.03	871.359	659.089	807.699	681.176	878.089
102397192	41.4961	42.5053	32.9544	15.8567	19.4329	25.4077
102396064	1427.66	1412.34	1481.92	1561.88	1508.61	1445.19
102395520	599.718	715.828	664.238	695.712	720.041	742.92
102394990	447.565	448.238	427.378	461.826	351.838	530.512
102393914	149.188	187.41	165.802	179.379	161.6	103.663
102393065	3.95201	3.86412	3.08948	4.95521	6.13672	1.01631
102392519	6520.82	7755.29	8749.4	10999.6	12662.1	15580
102393593	2.96401	32.845	37.0737	25.7671	5.11393	64.0273
102389746	396.189	489.777	394.423	364.704	539.008	421.767
102389436	1429.64	1429.72	1389.24	1358.72	1418.6	1657.6
102416215	280.593	273.386	237.89	227.94	190.238	200.212
102415678	23.7121	45.4034	5.14913	3.96417	13.2962	28.4566
102414899	0.988003	24.1507	35.0141	3.96417	3.06836	12.1957
102414560	310.233	280.149	272.904	246.77	209.671	104.68
102407099	4203.95	4157.79	5543.55	5395.23	4480.83	7280.82
102408172	83.9802	37.6752	40.1632	33.6954	39.8887	23.3751
102406782	985.039	938.015	904.187	936.535	917.439	1185.01
102405931	190.685	219.289	289.381	199.2	169.782	210.376
102405255	1356.53	1204.64	1349.07	1084.2	1254.96	869.959
102404601	439.661	373.853	367.648	435.068	437.752	333.349
102403967	241.073	294.639	292.471	254.698	242.4	252.044
102408835	264.785	297.537	267.755	262.626	280.243	382.131
102402998	2.96401	21.2527	19.5667	1.98208	10.2279	19.3098
102403319	137.332	153.599	189.488	219.02	262.856	215.457
102408514	391.249	385.446	386.185	442.996	445.935	578.279
102402670	2341.57	2120.44	2121.44	1700.63	1647.71	2319.21
102402034	571.066	564.161	498.436	575.796	542.077	858.78
102401275	824.982	764.129	893.889	956.356	1015.63	1898.46
112585095	107.692	99.5011	144.176	147.665	120.689	177.854
102399212	266.761	194.172	210.085	117.934	204.557	180.903
102398674	4.94001	6.76221	15.4474	13.8746	8.18229	0
102396861	2200.28	1974.56	1845.45	1665.94	1975	1489.91
112587486	0	3.86412	3.08948	0	0	0
112585104	10.868	16.4225	17.507	22.794	11.2506	21.3424
102411983	7115.6	7136.06	10243.7	9401.03	11394.9	9778.91
102411445	120.536	81.1465	229.651	175.414	197.398	327.251
112585107	0	0	4.1193	0.991042	1.02279	2.03261
102412857	2.96401	0.96603	3.08948	2.97313	7.1595	10.1631
102412533	19.7601	59.8938	33.9843	225.958	200.466	108.745
102413314	1265.63	1277.09	1293.46	1501.43	1545.43	2263.32
102399192	957.375	899.374	983.484	906.804	848.912	948.215
112585123	186.733	149.735	105.042	43.6059	96.1419	80.2883
112587503	9.88003	0	0	5.94625	2.04557	10.1631
102397917	0.988003	0.96603	0	1.98208	4.09114	2.03261
102397599	200.565	288.843	262.606	221.002	236.264	181.919
112585131	3.95201	10.6263	0	0.991042	2.04557	22.3588
102403892	482.145	538.079	457.243	758.147	864.254	570.148
102396942	304.305	325.552	296.59	348.847	225.013	653.485
102395368	47.4241	34.7771	54.5808	30.7223	20.4557	70.1252
102395064	3424.42	3301.89	2857.77	3482.52	3784.31	3572.32
112585160	0	0	3.08948	3.96417	4.09114	0
112585162	0	2.89809	4.1193	0.991042	3.06836	2.03261
102389836	803.246	491.709	535.51	704.631	725.155	1159.61
102390161	3.95201	16.4225	8.23861	8.91938	8.18229	6.09784
102398058	1857.45	1695.38	1964.91	1903.79	2119.21	1675.89
102404746	293.437	324.586	221.413	253.707	235.241	308.957
102403976	5.92802	0	1.02983	0.991042	2.04557	1.01631
102414068	528.582	441.476	523.152	582.733	608.558	643.322
102396581	835.85	762.197	732.206	663.007	560.487	968.541
102398600	3682.29	3723.08	3449.92	3253.59	2177.51	4434.15
102400880	392.237	228.949	250.248	333.981	265.924	181.919
102398919	6792.52	5618.43	5552.82	5095.94	5909.66	4304.06
102390361	155.116	173.885	206.995	163.522	133.985	556.936
102391153	1144.11	1319.6	1505.61	974.195	1097.45	795.768
112585211	2.96401	2.89809	3.08948	5.94625	5.11393	11.1794
102393439	15.808	45.4034	111.221	61.4446	61.3672	30.4892
102393660	692.59	534.214	454.153	429.121	406.046	384.164
102395052	24.7001	11.5924	125.639	29.7313	24.5469	82.3209
102397764	0	0.96603	6.17896	6.9373	0	4.06523
102400138	50.3881	36.7091	47.372	78.2923	58.2988	59.9621
102407332	136.344	184.512	173.011	225.958	192.284	126.022
102406371	4068.6	4402.2	4072.96	4710.42	5855.45	8126.39
112587439	25.6881	28.9809	28.8351	44.5969	50.1165	68.0926
112587423	330.981	236.677	257.457	412.274	346.724	499.007
112587487	21.7361	31.879	8.23861	32.7044	33.7519	52.848
112587496	30.6281	45.4034	44.2825	28.7402	37.8431	31.5055
102409403	1.97601	4.83015	11.3281	26.7581	15.3418	8.13046
102409739	0	18.3546	22.6562	38.6507	31.7064	0
102410948	329.005	337.144	243.039	282.447	164.669	312.006
102410612	153.14	142.006	165.802	150.638	166.714	180.903
102410067	8.89203	8.69427	9.26843	5.94625	20.4557	20.3261
102411282	0	0	3.08948	4.95521	2.04557	0
102411617	45.4481	109.161	15.4474	69.373	64.4355	20.3261
102411942	15.808	6.76221	15.4474	0.991042	40.9114	16.2609
102412261	1454.34	1507.01	1590.05	1665.94	1982.16	1500.07
102408150	173.889	162.293	149.325	193.253	131.939	99.5981
112585242	16.796	22.2187	11.3281	9.91042	3.06836	11.1794
102407291	933.663	894.543	905.217	863.198	858.118	1118.95
112587900	0.988003	4.83015	4.1193	1.98208	0	5.08154
102406550	710.374	778.62	740.445	647.151	578.897	2203.35
102406221	13.832	5.79618	3.08948	0.991042	6.13672	10.1631
102405348	301.341	267.59	254.367	282.447	322.178	548.806
102404576	164.008	137.176	129.758	142.71	212.74	152.446
102404255	417.925	216.391	214.204	301.277	370.249	572.181
102403946	135.356	103.365	67.9685	135.773	231.15	333.349
102412592	1323.92	1128.32	1129.72	1124.83	1208.93	1256.16
102413993	2.96401	6.76221	9.26843	10.9015	18.4101	37.6034
102412254	124.488	85.0106	94.744	95.1401	96.1419	95.5329
102411720	1029.5	958.301	744.564	641.204	660.72	399.409
102411381	46.4361	60.8599	92.6843	59.4625	12.2734	134.153
102410274	29.6401	21.2527	33.9843	19.8208	27.6152	37.6034
102409271	2.96401	0	3.08948	0	2.04557	10.1631
102407019	671.842	772.824	947.44	800.762	858.118	1266.32
102407755	392.237	307.197	913.456	415.247	387.636	326.235
102408300	154.128	163.259	125.639	141.719	113.529	83.3372
102414895	6154.27	6514.9	5538.4	4204	4004.21	2772.49
102406698	2790.12	2292.39	2548.82	2344.81	2416.84	2080.38
102404191	39.5201	64.724	45.3123	87.2117	28.638	114.843
102406156	4.94001	2.89809	0	2.97313	1.02279	0
102402457	58.2922	76.3163	72.0878	53.5163	28.638	50.8154
112585503	28.6521	48.3015	42.2229	40.6327	15.3418	45.7338
102401288	487.085	534.214	512.853	447.951	549.236	313.023
102401930	1018.63	974.724	988.633	1129.79	1171.09	750.035
102400530	252.929	233.779	217.293	183.343	174.896	120.941
102399984	762.738	766.062	792.966	793.825	824.366	1032.57
102399663	53.3522	36.7091	32.9544	82.2565	5.11393	91.4676
102397513	486.097	436.645	608.627	354.793	358.998	343.512
102396873	37.5441	63.758	63.8492	133.791	97.1647	86.3861
102396156	505.857	458.864	546.838	564.894	558.441	698.203
102392191	100.776	88.8747	83.4159	72.3461	108.415	143.299
102394356	746.93	679.119	641.582	574.805	664.811	591.491
112585534	38.5321	34.7771	33.9843	26.7581	68.5267	20.3261
102404273	1893.01	1812.27	2405.67	1805.68	1748.96	2089.53
102403964	18.7721	11.5924	14.4176	15.8567	22.5013	19.3098
102403745	0	1.93206	0	7.92834	6.13672	0
102403418	25.6881	68.5881	29.865	29.7313	29.6608	138.218
102402441	256.881	192.24	209.055	190.28	210.694	251.028
102401923	25.6881	17.3885	7.20878	18.8298	18.4101	20.3261
102408513	628.37	556.433	659.089	530.208	846.867	851.665
102401167	834.862	929.321	974.216	823.556	928.69	868.943
102399964	2498.66	2748.35	2669.31	2710.5	2371.84	2662.72
102408170	0.988003	0.96603	0	0	0	6.09784
102397183	109.668	55.0637	85.4756	84.2386	137.053	31.5055
102400103	1430.63	1339.88	1547.83	1407.28	1522.93	956.345
102397510	9.88003	1.93206	8.23861	5.94625	5.11393	0
102397273	232.181	291.741	309.978	316.142	285.357	399.409
102396129	1400	1329.26	1472.65	1511.34	1648.73	903.497
102395605	3.95201	9.6603	5.14913	7.92834	8.18229	0
102395163	818.066	1096.44	916.545	841.395	998.239	744.953
102396657	13.832	19.3206	7.20878	14.8656	9.20507	3.04892
102397930	1385.18	1369.83	1629.18	1708.56	1934.09	3426.99
102398460	210.445	294.639	300.709	321.098	334.451	423.8
102398995	176.853	175.817	151.384	173.432	133.985	104.68
102399321	2.96401	3.86412	7.20878	5.94625	2.04557	5.08154
102399967	50.3881	56.0297	36.0439	106.042	82.8457	81.3046
102399652	3020.32	3207.22	3152.3	3118.81	3440.65	2914.77
102401596	985.039	863.63	824.891	783.914	909.257	875.04
102401064	83.9802	75.3503	98.8633	76.3103	91.028	77.2393
102400519	2679.46	2561.91	2914.41	2532.11	2696.06	1903.54
112587440	17.7841	11.5924	8.23861	17.8388	11.2506	2.03261
102402443	645.166	631.783	706.461	621.384	658.674	858.78
112585597	2.96401	7.72824	3.08948	0	7.1595	13.212
102392395	4875.79	6305.28	6909.1	5763.9	6122.4	5003.28
102413544	11.856	1.93206	8.23861	8.91938	7.1595	16.2609
102414893	1124.35	859.766	657.029	743.282	849.935	366.887
102402958	319.125	175.817	250.248	252.716	272.061	279.484
102402214	181.793	176.783	224.502	205.146	239.332	261.191
102413420	368.525	375.786	286.292	403.354	278.198	467.501
112585054	22.7241	20.2866	35.0141	20.8119	53.1849	46.7501
102414958	2595.48	1478.99	1912.39	1868.11	2275.7	3444.26
102390589	34.5801	25.1168	26.7755	33.6954	27.6152	67.0763
102416376	2.96401	0	0	3.96417	0	0
102402133	319.125	205.764	157.563	162.531	220.922	190.049
102400636	92.8723	85.9766	94.744	127.844	116.598	169.723
102401482	266.761	267.59	243.039	333.981	336.497	304.892
102413144	728.158	815.329	731.177	788.87	601.398	768.328
102412595	1725.05	1435.52	1329.51	1353.76	1461.56	1254.12
102410604	1368.38	1592.02	1464.41	1393.41	1442.13	1019.36
112585644	61.2562	45.4034	27.8053	18.8298	34.7747	39.636
112587383	0.988003	4.83015	7.20878	4.95521	3.06836	9.14676
102412052	507.833	319.756	376.916	403.354	560.487	534.578
102404288	1226.11	1053.94	1592.11	1326.01	1461.56	1032.57
112585646	39.5201	89.8408	56.6404	54.5073	68.5267	60.9784
102405938	832.886	901.306	969.066	986.087	1052.45	886.22
102406792	36.5561	31.879	44.2825	75.3192	52.1621	93.5003
102408177	5.92802	5.79618	8.23861	5.94625	11.2506	14.2283
102404893	2748.62	2403.48	2946.33	2519.23	3397.7	2166.77
112585650	9.88003	5.79618	12.3579	4.95521	4.09114	5.08154
102390846	237.121	375.786	384.125	291.366	422.411	230.702
112585661	30.6281	42.5053	24.7158	30.7223	58.2988	24.3914
102400964	60.2682	62.7919	46.3422	63.4267	64.4355	70.1252
102400194	775.582	871.359	892.859	1061.41	1004.38	1723.66
102396663	105.716	82.1125	159.623	6.9373	92.0507	14.2283
102415170	23.7121	23.1847	73.1177	28.7402	43.9798	148.381
112578026	1.97601	0	1.02983	0	5.11393	5.08154
102404662	360.621	561.263	605.538	589.67	395.818	970.573
102398736	836.838	953.471	912.426	1038.61	911.302	1573.24
102399951	34.5801	6.76221	1.02983	10.9015	5.11393	31.5055
102402757	403.105	333.28	279.083	160.549	263.879	237.816
102403088	3.95201	1.93206	0	4.95521	4.09114	2.03261
102403734	1648.98	1746.58	1480.89	1517.29	1588.39	1866.96
112587494	3856.18	4718.09	5215.04	7603.28	7544.07	12797.3
102404065	312.209	187.41	173.011	247.761	220.922	109.761
102404585	1732.96	1338.92	1160.61	1213.04	1377.69	386.197
102405466	167.96	151.667	178.16	181.361	244.446	229.685
112585718	14.82	5.79618	11.3281	5.94625	8.18229	9.14676
102409360	98.8003	93.7049	59.7299	111.988	103.301	37.6034
102407618	3.95201	19.3206	12.3579	27.7492	13.2962	8.13046
102404106	637.262	623.089	806.354	666.971	677.084	1092.53
102403766	75.0882	44.4374	29.865	58.4715	55.2304	77.2393
112585745	0.988003	0.96603	0	2.97313	6.13672	1.01631
102403444	960.339	936.083	672.476	783.914	844.821	669.746
102403128	76.0762	56.0297	30.8948	67.3909	56.2532	58.9458
102402467	69.1602	46.3694	79.2966	99.1042	87.9596	58.9458
102402153	441.637	491.709	355.29	400.381	468.436	346.561
112585746	39.5201	40.5732	25.7457	10.9015	18.4101	19.3098
102401402	0.988003	7.72824	2.05965	1.98208	5.11393	5.08154
102409711	0	0.96603	8.23861	9.91042	0	8.13046
112585766	11.856	5.79618	4.1193	9.91042	15.3418	17.2772
102399980	1287.37	1290.62	1136.93	1035.64	1026.88	2062.09
112585774	11.856	0	4.1193	0.991042	0	2.03261
102399006	41.4961	33.811	68.9983	31.7134	46.0254	50.8154
102398681	1366.41	1483.82	1217.25	1331.96	820.274	2313.11
102398363	1039.38	890.679	962.887	1107.99	1000.28	1411.65
102397622	13.832	6.76221	2.05965	19.8208	24.5469	5.08154
102396974	969.231	872.325	875.352	1020.77	860.163	763.247
102402041	0	6.76221	5.14913	5.94625	10.2279	2.03261
102396664	548.342	620.191	542.718	508.405	381.499	707.35
102395731	18.7721	35.7431	36.0439	44.5969	31.7064	40.6523
102397324	568.102	318.79	304.829	305.241	332.405	614.866
112587752	1.97601	4.83015	2.05965	0	2.04557	7.11415
102400728	0.988003	1.93206	3.08948	0	0	1.01631
102409299	1363.44	1306.07	1195.63	1366.65	1491.22	1120.99
102406617	0	7.72824	6.17896	18.8298	14.319	18.2935
102398867	6.91602	5.79618	14.4176	6.9373	7.1595	7.11415
102398113	531.546	611.497	563.315	678.864	507.302	659.583
102397800	935.639	780.552	924.784	689.765	714.927	749.018
102396862	3804.8	3611.02	2999.88	3342.79	3279.05	4123.16
102396146	11.856	3.86412	11.3281	3.96417	14.319	14.2283
102409131	0	7.72824	2.05965	21.8029	47.0482	27.4403
102410675	11.856	7.72824	9.26843	21.8029	18.4101	2.03261
102408598	0	3.86412	5.14913	3.96417	1.02279	12.1957
102408045	1444.46	1272.26	1437.64	1350.79	1483.04	2414.75
102406420	8.89203	1.93206	0	6.9373	3.06836	9.14676
102414848	19.7601	21.2527	10.2983	31.7134	20.4557	25.4077
112586169	12.844	13.5244	24.7158	12.8836	18.4101	21.3424
102394620	399.153	623.089	585.971	500.476	447.98	400.425
112586171	1.97601	4.83015	3.08948	0	2.04557	7.11415
102416613	1496.82	1605.54	1633.3	1651.08	1651.8	2519.43
102389500	1365.42	1436.49	1288.31	1718.47	1827.72	2207.42
112587442	76.0762	35.7431	40.1632	67.3909	63.4127	53.8643
102389173	2564.86	3065.21	2908.23	3162.42	2690.95	4249.18
102389824	2.96401	0.96603	4.1193	2.97313	0	4.06523
112586179	31.6161	7.72824	10.2983	3.96417	4.09114	7.11415
102390481	866.479	925.456	1009.23	882.028	745.611	860.812
102400361	0.988003	0.96603	4.1193	9.91042	1.02279	7.11415
102401109	501.905	506.2	654.969	587.688	626.968	876.057
102401741	45.4481	82.1125	94.744	90.1849	171.828	143.299
112586197	0.988003	0.96603	7.20878	1.98208	3.06836	1.01631
102402070	1191.53	1036.55	1163.7	1004.92	1026.88	1558
102403162	685.674	929.321	996.872	1263.58	753.793	1817.16
102403475	7.90402	12.5584	13.3877	19.8208	20.4557	43.7012
102404988	18.7721	27.0488	49.4317	66.3998	43.9798	111.794
102404664	325.053	330.382	314.097	315.151	426.502	526.447
102405523	847.706	940.913	861.964	947.436	1093.36	579.295
102415823	201.553	220.255	225.532	200.191	216.831	194.115
102406290	0	3.86412	4.1193	3.96417	0	0
102390086	17.7841	11.5924	13.3877	10.9015	2.04557	13.212
102389096	590.826	508.132	426.348	518.315	416.274	1458.4
102390648	14.82	31.879	49.4317	103.068	91.028	86.3861
102394914	21.7361	22.2187	58.7001	80.2744	76.709	106.712
102409488	1029.5	667.526	715.729	687.783	676.062	920.774
112586254	105.716	164.225	201.846	133.791	158.532	233.751
102410056	45.4481	23.1847	18.5369	37.6596	25.5697	26.424
102397403	2.96401	2.89809	8.23861	18.8298	8.18229	41.6686
102397726	1299.22	1322.49	1295.52	1323.04	1300.98	1196.19
102398042	1.97601	4.83015	5.14913	7.92834	8.18229	2.03261
102410722	0.988003	0	0	5.94625	13.2962	3.04892
102411380	6.91602	13.5244	7.20878	23.785	8.18229	34.5544
102411054	7.90402	16.4225	8.23861	23.785	24.5469	6.09784
102411932	785.462	721.624	649.82	724.452	854.026	556.936
102412468	1304.16	1465.47	1410.86	1307.18	1304.05	1137.25
102413895	475.229	549.671	366.618	413.265	353.884	555.92
102414672	270.713	453.068	412.96	370.65	418.32	412.621
102389327	6532.68	4440.84	5439.54	4716.37	4453.21	5316.3
112586402	138.32	108.195	183.309	89.1938	115.575	169.723
112577612	389.273	400.902	442.825	452.906	672.993	654.502
102398367	443.613	589.278	356.32	400.381	389.681	664.665
102390971	405.081	393.174	350.141	365.695	468.436	302.86
102393061	192.661	192.24	235.83	206.137	245.469	438.028
102394137	2422.58	3233.3	3665.15	3205.03	3060.18	2611.91
102404449	5.92802	0	6.17896	1.98208	0	0
102401361	80.0282	69.5541	66.9387	84.2386	94.0963	88.4187
102401674	3825.55	2272.1	5836.02	6499.26	5064.84	9570.56
102402414	1892.03	1810.34	1801.17	1887.94	2028.18	3026.56
102402742	316.161	312.028	383.095	500.476	428.547	583.36
102404165	2162.74	2379.33	1804.26	1649.09	1371.56	3273.53
102403393	44.4601	36.7091	47.372	59.4625	77.7317	74.1904
102404488	16.796	6.76221	17.507	26.7581	17.3874	22.3588
102410010	2.96401	0	9.26843	6.9373	1.02279	4.06523
102410348	176.853	123.652	144.176	199.2	177.965	256.109
102405898	42.4841	41.5393	54.5808	55.4984	46.0254	87.4024
102406213	160.056	83.0785	73.1177	128.836	62.39	209.359
102391353	37.5441	57.9618	88.565	59.4625	64.4355	80.2883
112586483	2.96401	2.89809	4.1193	0	1.02279	0
102402743	1701.34	1492.52	1578.72	1093.12	1531.11	1457.38
112586501	0	0	3.08948	0.991042	3.06836	0
102402222	443.613	502.335	489.167	596.607	626.968	799.834
112586506	2.96401	0	2.05965	0	1.02279	0
102404896	84.9682	6.76221	50.4615	22.794	43.9798	74.1904
102414637	1643.05	1327.32	1081.32	1236.82	1727.49	1434.01
102414972	699.506	799.873	714.699	674.9	671.97	766.296
102389399	10.868	0	10.2983	10.9015	25.5697	7.11415
102389933	938.603	856.868	986.573	1004.92	1059.61	894.35
112587764	3.95201	5.79618	4.1193	1.98208	1.02279	4.06523
102400075	2040.23	2463.38	2958.69	3011.78	2873.01	4121.13
102399194	504.869	623.089	489.167	487.593	499.12	471.566
102399525	1489.91	1498.31	1566.37	1193.21	1552.59	873.008
102405759	0	0	4.1193	6.9373	2.04557	1.01631
102398697	140.296	161.327	180.22	170.459	202.512	131.104
102397735	127.452	194.172	167.862	198.208	226.036	398.392
102399017	371.489	347.771	561.255	495.521	622.877	200.212
102401090	757.798	816.295	951.559	1110.96	1053.47	1689.1
102403641	169.936	184.512	170.951	113.97	118.643	116.875
112586542	26.6761	17.3885	20.5965	29.7313	6.13672	10.1631
102403085	1.97601	2.89809	4.1193	14.8656	8.18229	3.04892
102402754	525.618	656.9	605.538	744.273	485.823	1219.57
102401692	42.4841	18.3546	22.6562	21.8029	26.5924	18.2935
102400938	342.837	152.633	117.4	122.889	114.552	434.979
102403954	1058.15	952.505	914.486	920.678	963.464	827.274
102404107	1615.38	1908.87	1695.09	1830.46	1623.16	2451.33
102401504	5.92802	7.72824	7.20878	0	4.09114	0
102392165	220.325	285.945	247.158	187.307	243.423	333.349
102390943	977.135	918.694	1015.41	917.705	968.578	893.334
102391621	846.718	484.947	895.949	592.643	787.545	1211.44
102391294	0	0	0	12.8836	6.13672	6.09784
102392498	2052.08	2044.12	2004.04	1720.45	1972.95	1600.68
102415893	21.7361	10.6263	5.14913	2.97313	0	64.0273
102404513	686.662	772.824	805.324	912.75	996.194	1342.54
102405159	5.92802	1.93206	9.26843	4.95521	9.20507	3.04892
102403661	90.8963	111.093	152.414	107.033	183.079	132.12
102401492	10.868	28.9809	20.5965	19.8208	20.4557	27.4403
102401808	161.044	206.73	213.174	145.683	182.056	185.984
102403329	1889.06	1831.59	1857.81	2186.24	2059.89	2569.22
102394232	272.689	242.473	281.143	231.904	246.491	247.979
102395283	2027.38	2041.22	2060.68	1796.76	1863.52	1661.66
112587599	10.868	3.86412	14.4176	6.9373	10.2279	2.03261
102394982	475.229	528.418	496.376	597.599	656.629	458.355
112580666	103.74	71.4862	83.4159	99.1042	166.714	81.3046
102393901	172.901	179.682	273.934	209.11	254.674	288.631
102392720	30.6281	39.6072	36.0439	31.7134	30.6836	28.4566
112587457	1.97601	0.96603	2.05965	3.96417	2.04557	1.01631
102392178	0.988003	7.72824	3.08948	3.96417	7.1595	0
102400736	1054.2	1126.39	943.321	854.278	901.075	1110.82
102398256	281.581	265.658	133.877	168.477	124.78	305.908
102399001	53.3522	28.9809	14.4176	9.91042	3.06836	37.6034
102399772	105.716	41.5393	19.5667	75.3192	32.7292	43.7012
102409077	51.3762	17.3885	2.05965	12.8836	0	29.4729
112586780	17.7841	29.9469	46.3422	16.8477	26.5924	29.4729
102410903	2180.52	1733.06	2436.57	2127.77	2505.83	1573.24
102411240	185.745	236.677	307.918	172.441	203.534	171.756
102411795	100.776	134.278	107.102	106.042	116.598	123.989
102412322	248.977	419.257	283.202	301.277	246.491	257.126
102413213	106.704	95.6369	139.027	125.862	37.8431	358.756
102413744	3.95201	0	1.02983	0	0	6.09784
102415078	30.6281	21.2527	8.23861	27.7492	23.5241	16.2609
102403357	169.936	216.391	181.249	158.567	154.441	175.821
102395029	6.91602	1.93206	6.17896	7.92834	10.2279	5.08154
102393095	177.841	142.972	120.49	141.719	135.008	203.261
102392551	866.479	808.567	867.114	841.395	783.454	666.697
102392016	157.092	164.225	120.49	114.961	141.144	70.1252
102391003	245.025	393.174	420.169	389.48	247.514	155.495
112586859	2.96401	5.79618	8.23861	0	1.02279	3.04892
102390222	282.569	400.902	286.292	322.089	337.519	276.436
112586862	10.868	14.4904	22.6562	12.8836	14.319	12.1957
102389568	1327.88	3548.23	2980.32	2207.05	2096.71	1209.41
102414350	67.1842	94.6709	129.758	101.086	130.917	112.81
102415143	183.769	163.259	137.997	144.692	141.144	100.614
102415469	1842.63	1300.28	1364.52	1311.15	1747.94	782.556
102416020	2879.04	6153.61	1863.99	1743.24	2544.69	2625.12
102416352	675.794	394.14	568.464	465.79	523.666	313.023
102388896	245.025	209.628	239.949	322.089	228.081	184.968
102389230	675.794	651.104	751.773	785.897	661.743	363.838
102390003	951.447	1170.83	1044.24	943.472	918.462	1087.45
102390776	415.949	496.539	442.825	425.157	368.203	214.441
102391103	1108.54	1299.31	1426.31	1122.85	1620.09	472.583
102391445	1046.3	822.091	1000.99	889.956	993.125	487.827
102410507	20.7481	26.0828	25.7457	16.8477	24.5469	26.424
102410841	1343.68	1351.48	1680.68	1359.71	1721.35	703.285
102392974	155.116	137.176	154.474	182.352	160.577	163.625
102393505	37.5441	26.0828	15.4474	21.8029	6.13672	31.5055
102398064	327.029	257.93	293.5	328.035	315.018	217.49
102398818	540.438	490.743	527.271	594.625	737.429	734.79
102399351	1087.79	988.248	1037.03	861.216	796.75	1095.58
102400120	136.344	111.093	66.9387	158.567	84.8912	97.5655
102400451	189.697	176.783	167.862	261.635	232.172	241.881
112586922	13.832	20.2866	14.4176	9.91042	13.2962	3.04892
102396342	70.1482	98.535	76.2071	159.558	92.0507	88.4187
102395810	288.497	383.514	332.634	394.435	367.18	394.327
102395169	3.95201	2.89809	0	0.991042	3.06836	0
102395494	923.783	1023.03	1209.02	1151.59	1178.25	636.208
102393355	40.5081	52.1656	29.865	44.5969	20.4557	13.212
102389155	0.988003	4.83015	6.17896	3.96417	0	3.04892
102389816	45.4481	100.467	169.921	213.074	181.033	277.452
102397245	126.464	115.924	289.381	451.915	244.446	527.463
102396010	29.6401	53.1316	39.1334	7.92834	47.0482	6.09784
102395472	795.342	942.845	798.115	622.375	829.48	443.11
102393114	1710.23	1983.26	1753.79	1549.99	1642.59	1470.6
102393864	104.728	141.04	176.1	138.746	141.144	184.968
102394404	3.95201	8.69427	0	0.991042	0	4.06523
102398421	1835.71	1418.13	1507.67	1343.85	1253.94	567.099
102398098	785.462	725.488	893.889	664.989	834.593	417.702
112580805	1.97601	2.89809	0	2.97313	5.11393	4.06523
102392788	95.8363	64.724	40.1632	148.656	127.848	146.348
102392473	148.2	153.599	118.43	155.594	150.35	111.794
102391701	209.457	235.711	267.755	243.796	271.038	248.995
102394743	50.3881	50.2335	149.325	53.5163	20.4557	81.3046
102392702	610.586	541.943	497.406	373.623	415.251	358.756
102390057	295.413	312.994	342.932	443.987	438.775	532.545
112577706	606.634	687.813	729.117	802.744	2219.45	610.801
112586983	0	0	2.05965	6.9373	2.04557	9.14676
102414811	1.97601	2.89809	9.26843	3.96417	6.13672	4.06523
102415914	9.88003	3.86412	0	0.991042	1.02279	3.04892
112577717	19.7601	2.89809	6.17896	11.8925	8.18229	0
112586984	2.96401	2.89809	9.26843	3.96417	15.3418	5.08154
102414687	5.92802	1.93206	12.3579	8.91938	7.1595	9.14676
102394105	0	4.83015	0	0.991042	7.1595	4.06523
112580881	7.90402	11.5924	6.17896	4.95521	4.09114	11.1794
102389405	1474.1	1306.07	2247.08	2165.43	2384.11	1234.81
102416071	286.521	264.692	320.276	329.026	187.17	256.109
112577605	5.92802	11.5924	10.2983	7.92834	14.319	28.4566
112586992	4.94001	14.4904	8.23861	17.8388	14.319	25.4077
102415633	1108.54	1158.27	1244.03	1112.94	1451.33	1688.09
102398733	72.1242	106.263	71.058	87.2117	97.1647	11.1794
102399380	0	2.89809	6.17896	0	0	0
102399600	0.988003	124.618	15.4474	13.8746	17.3874	10.1631
112587001	6.91602	0	0	0	12.2734	0
102399913	1.97601	50.2335	1.02983	9.91042	7.1595	3.04892
102407054	409.033	303.333	289.381	324.071	309.904	214.441
102401122	9.88003	5.79618	1.02983	3.96417	4.09114	0
102401657	193.649	174.851	170.951	290.375	256.719	361.805
102401979	642.202	731.284	618.925	685.801	678.107	649.42
102402511	332.957	323.62	348.081	301.277	310.927	228.669
102402841	1542.27	1721.46	1455.14	1302.23	1341.9	1624.06
102401571	26.6761	22.2187	44.2825	42.6148	6.13672	66.06
102390901	5.92802	1.93206	5.14913	10.9015	5.11393	24.3914
102391239	3.95201	8.69427	5.14913	39.6417	15.3418	15.2446
102394352	342.837	472.388	424.288	323.08	233.195	365.871
102401715	757.798	699.405	667.327	746.255	655.606	548.806
102393741	1.97601	0	0	0	1.02279	4.06523
102415302	719.266	769.926	668.357	651.115	652.538	954.312
102392140	18.7721	24.1507	35.0141	62.4357	30.6836	58.9458
102415615	354.693	277.251	325.425	414.256	466.39	489.86
102392470	2512.49	2497.19	2586.92	2631.22	2856.64	1917.77
102394568	47.4241	2.89809	18.5369	0	24.5469	3.04892
102395979	0	25.1168	12.3579	3.96417	9.20507	22.3588
102399404	477.205	435.679	679.685	359.748	603.444	746.986
102398640	248.977	204.798	181.249	92.1669	149.327	120.941
102399734	575.018	702.304	660.119	584.715	615.717	844.551
102401360	0.988003	16.4225	11.3281	16.8477	17.3874	11.1794
102407605	7.90402	2.89809	7.20878	29.7313	40.9114	4.06523
102406109	338.885	401.868	397.513	510.387	395.818	652.469
102402103	192.661	288.843	296.59	257.671	270.016	267.289
102406863	153.14	151.667	171.981	129.827	174.896	108.745
102409977	30.6281	30.9129	40.1632	50.5432	33.7519	75.2067
102409651	647.142	600.87	571.553	558.948	599.353	617.915
102405764	270.713	173.885	148.295	391.462	362.066	206.31
102405522	0.988003	6.76221	1.02983	0	1.02279	0
102408604	32.6041	22.2187	30.8948	21.8029	26.5924	52.848
112587308	82.0042	39.6072	89.5949	84.2386	96.1419	136.185
102409692	1214.26	1238.45	1202.84	1206.1	1153.7	1855.78
102412005	1085.82	861.698	1235.79	815.628	939.94	967.524
102410020	192.661	159.395	144.176	165.504	165.691	194.115
102410356	131.404	157.463	122.549	127.844	118.643	128.055
112578901	14.82	5.79618	13.3877	6.9373	10.2279	2.03261
102390749	476.217	532.282	531.39	426.148	579.92	326.235
102389635	17.7841	17.3885	0	26.7581	9.20507	17.2772
102415779	1367.4	1261.63	1339.8	1205.11	1283.6	1221.6
112578952	691.602	899.374	1177.09	872.117	1000.28	952.28
102401136	18.7721	42.5053	47.372	54.5073	56.2532	63.011
102401887	4.94001	1.93206	3.08948	4.95521	5.11393	5.08154
102414840	12.844	15.4565	7.20878	17.8388	11.2506	11.1794
102413637	229.217	430.849	285.262	392.453	361.043	215.457
112579055	43.4721	71.4862	43.2527	11.8925	7.1595	20.3261
102414168	655.046	816.295	790.906	922.66	805.955	643.322
102411888	355.681	185.478	1126.63	110.997	173.874	214.441
102410221	79.0402	86.9427	71.058	82.2565	65.4583	42.6849
102410003	3.95201	1.93206	19.5667	14.8656	19.4329	7.11415
102391011	605.646	703.27	998.931	1106.99	941.986	1123.02
112579085	0	0	4.1193	0	3.06836	0
112579110	98.8003	65.69	82.3861	68.3819	66.4811	74.1904
102389366	720.254	819.193	1182.24	601.563	676.062	588.442
112577683	233.169	248.27	135.937	78.2923	100.233	59.9621
102399138	642.202	753.503	717.789	574.805	623.9	479.697
112579111	3.95201	0.96603	3.08948	0	5.11393	2.03261
102399464	179.817	202.866	148.295	247.761	317.064	191.066
102398816	442.625	590.244	568.464	657.061	443.889	291.68
102411164	203.529	103.365	94.744	271.546	215.808	73.1741
102410829	327.029	323.62	294.53	399.39	348.77	222.571
102396274	515.738	539.045	495.346	442.996	358.998	226.636
102409838	31.6161	64.724	29.865	43.6059	26.5924	31.5055
102409280	1184.62	1173.73	1216.22	1010.86	1137.34	1323.23
102407996	107.692	254.066	164.772	188.298	176.942	165.658
102393934	20.7481	28.9809	32.9544	26.7581	26.5924	24.3914
112579139	0	0	1.02983	0	4.09114	4.06523
112579141	14.82	11.5924	9.26843	2.97313	17.3874	4.06523
112579149	1.97601	0	10.2983	11.8925	1.02279	2.03261
102411686	523.642	483.015	455.183	561.921	503.211	400.425
102401261	67.1842	113.025	62.8194	106.042	109.438	148.381
102411342	6.91602	23.1847	6.17896	4.95521	20.4557	6.09784
112579161	17.7841	8.69427	40.1632	10.9015	21.4785	10.1631
102398654	158.08	167.123	182.279	181.361	168.76	119.924
102399203	540.438	579.618	575.673	632.285	508.325	225.62
112579170	54.3402	52.1656	27.8053	15.8567	11.2506	21.3424
112579174	0.988003	5.79618	2.05965	1.98208	3.06836	0
102397808	15.808	21.2527	18.5369	32.7044	30.6836	3.04892
102397009	35.5681	62.7919	42.2229	124.871	133.985	103.663
102416369	0	5.79618	3.08948	5.94625	21.4785	4.06523
112579185	36.5561	23.1847	46.3422	47.57	54.2077	39.636
102416156	0	3.86412	7.20878	1.98208	1.02279	0
112579186	0	0.96603	3.08948	0	3.06836	0
112579189	0	0	0	5.94625	0	1.01631
112579187	0	1.93206	4.1193	0	0	1.01631
112579194	0	8.69427	3.08948	2.97313	4.09114	8.13046
112579191	7.90402	5.79618	15.4474	4.95521	12.2734	8.13046
102414377	1988.85	2227.66	1492.22	949.419	1024.83	641.29
102413832	2218.07	2642.09	2267.68	2117.86	1863.52	3151.57
102412195	43.4721	46.3694	32.9544	45.5879	33.7519	33.5381
102413517	185.745	256.964	215.234	161.54	155.463	141.267
112583272	2.96401	0.96603	0	1.98208	0	2.03261
102411643	107999	87493.3	75315.3	47380.7	54389.7	32283
112583054	71.1362	40.5732	24.7158	13.8746	24.5469	0
102411311	204.517	231.847	242.009	178.388	172.851	174.805
102410529	60.2682	155.531	332.634	251.725	130.917	255.093
102410866	2465.07	2628.57	2651.8	1956.32	2106.94	1122
102410208	440.649	386.412	510.794	391.462	408.092	608.768
102409003	108.68	152.633	153.444	125.862	186.147	259.158
102398492	110.656	99.5011	116.37	92.1669	123.757	143.299
102400107	566.126	528.418	443.855	227.94	311.95	450.224
102401082	756.81	649.172	557.136	739.318	399.909	1011.23
112579237	42.4841	37.6752	16.4772	34.6865	15.3418	27.4403
112577776	96.8243	113.991	86.5054	85.2296	60.3444	156.511
102402050	234.157	246.338	232.741	315.151	301.722	430.914
112579251	2.96401	4.83015	5.14913	1.98208	1.02279	6.09784
102402580	936.627	826.921	985.544	1117.9	1085.18	2039.73
102402901	4.94001	0	2.05965	4.95521	4.09114	8.13046
102404424	17.7841	19.3206	4.1193	10.9015	17.3874	26.424
102404755	321.101	575.754	578.762	474.709	600.375	174.805
102396465	384.333	361.295	374.857	300.286	293.54	471.566
102406581	118.56	34.7771	82.3861	46.579	47.0482	88.4187
112579380	0	0	0	4.95521	4.09114	0
102407331	174.877	170.021	150.355	108.024	91.028	111.794
102408650	211.433	182.58	174.041	171.45	256.719	288.631
112579401	513.762	838.514	615.836	744.273	614.694	779.508
102408961	3.95201	3.86412	4.1193	4.95521	1.02279	13.212
102410161	206.493	216.391	254.367	267.581	247.514	294.729
112579418	12.844	21.2527	8.23861	29.7313	10.2279	4.06523
102410730	60.2682	59.8938	26.7755	42.6148	35.7975	40.6523
102411275	442.625	458.864	542.718	663.007	586.056	592.507
102412053	555.258	542.909	730.147	780.941	713.905	684.991
102396776	891.179	832.718	836.219	740.309	637.196	726.66
102397077	366.549	419.257	373.827	308.214	298.654	447.175
102412367	18.7721	0	2.05965	1.98208	3.06836	4.06523
102412923	104.728	59.8938	43.2527	100.095	41.9342	83.3372
112579475	84.9682	52.1656	36.0439	43.6059	30.6836	46.7501
102413789	11.856	15.4565	9.26843	12.8836	18.4101	0
102397730	903.035	769.926	768.25	714.542	609.58	407.539
102414675	96.8243	94.6709	117.4	75.3192	125.803	72.1578
112579514	1.97601	0.96603	2.05965	0	3.06836	0
112579515	1.97601	0	4.1193	0.991042	1.02279	2.03261
102407225	1721.1	1322.49	1570.48	1186.28	1130.18	1025.45
102405392	40.5081	59.8938	70.0282	49.5521	37.8431	30.4892
102401399	1177.7	1017.23	778.549	823.556	845.844	570.148
112587821	19.7601	21.2527	5.14913	10.9015	12.2734	10.1631
102403640	0	1.93206	0	0.991042	4.09114	2.03261
102404262	59.2802	16.4225	11.3281	26.7581	98.1875	34.5544
102404582	816.09	942.845	962.887	900.857	953.237	1036.63
102405697	1658.86	1766.87	1546.8	1410.25	1398.15	1198.23
102406022	2575.72	1866.37	1905.18	1861.18	2228.65	1640.32
112583148	11.856	15.4565	10.2983	24.7761	11.2506	8.13046
102396736	50.3881	57.9618	39.1334	89.1938	79.7773	56.9132
102408385	4476.64	3591.7	4389.12	4419.06	4665.95	5125.24
102407831	1829.78	1252.94	1451.02	875.09	1094.38	1179.93
102406335	1627.24	1765.9	1712.6	2090.11	2186.72	1581.37
102409356	146.224	151.667	160.653	266.59	227.059	181.919
112579547	73.1122	56.0297	189.488	157.576	123.757	303.876
102393976	42.4841	29.9469	13.3877	51.5342	40.9114	24.3914
102394305	89.9083	114.958	52.5211	64.4178	72.6178	75.2067
112579552	40.5081	43.4713	12.3579	14.8656	14.319	27.4403
112579554	64.2202	62.7919	44.2825	13.8746	13.2962	18.2935
102394608	391.249	457.898	365.588	423.175	490.937	547.79
112579555	1.97601	0	1.02983	3.96417	0	6.09784
112579558	0.988003	2.89809	5.14913	4.95521	5.11393	1.01631
102406593	49.4001	70.5202	79.2966	108.024	99.2102	103.663
102401727	1.97601	5.79618	4.1193	17.8388	2.04557	17.2772
102390719	523.642	518.758	467.541	331.999	360.021	511.202
102389512	9.88003	3.86412	2.05965	9.91042	5.11393	3.04892
102388949	931.687	993.078	640.552	560.93	648.446	509.17
102416398	58.2922	45.4034	41.193	22.794	50.1165	20.3261
112579640	18.7721	2.89809	1.02983	3.96417	20.4557	4.06523
102415864	0	0.96603	9.26843	3.96417	1.02279	2.03261
102415321	306.281	284.013	218.323	245.778	310.927	390.262
102414414	774.594	374.82	512.853	292.357	542.077	366.887
102414750	2766.41	3032.37	2640.47	2092.09	2330.93	2974.73
102414075	311.221	396.072	394.423	333.981	435.707	655.518
102412761	53.3522	53.1316	58.7001	52.5252	63.4127	89.435
102411578	2464.08	2121.4	1649.78	2006.86	1971.93	2242.99
102397700	1.97601	3.86412	4.1193	2.97313	5.11393	0
102397155	378.405	312.994	258.486	295.331	312.973	278.468
112579698	11.856	15.4565	29.865	36.6686	35.7975	57.9295
102396118	3.95201	6.76221	5.14913	9.91042	3.06836	7.11415
102391259	66.1962	82.1125	56.6404	75.3192	88.9824	112.81
112579707	22.7241	11.5924	12.3579	9.91042	23.5241	26.424
102390920	71.1362	39.6072	39.1334	50.5432	71.595	20.3261
112587898	243.049	131.38	125.639	185.325	273.084	84.3535
102395477	1533.38	1237.48	1259.48	1725.4	2273.65	1152.49
102415960	1365.42	1091.61	1194.6	1826.49	2322.75	1344.57
102416610	937.615	712.93	439.736	892.929	1088.24	391.278
102389168	545.378	477.219	267.755	609.491	699.586	308.957
102389499	94.8483	71.4862	55.6106	115.952	129.894	83.3372
102389822	15.808	7.72824	13.3877	10.9015	13.2962	6.09784
102390145	2463.09	1350.51	1097.79	1742.25	2198.99	1294.78
102390475	164.996	139.108	171.981	173.432	204.557	156.511
102415310	213.409	255.998	123.579	152.621	104.324	350.626
102414965	1159.92	1106.1	924.784	1469.72	1527.02	2238.92
102414630	716.302	597.972	575.673	904.822	1106.65	714.464
102414286	7.90402	4.83015	2.05965	0.991042	0	4.06523
102408803	1037.4	652.07	605.538	733.371	1085.18	310.99
102409122	370.501	246.338	211.114	370.65	418.32	303.876
102410005	381.369	273.386	166.832	288.393	428.547	166.674
102395151	895.131	645.308	493.287	771.031	1051.42	517.3
102410341	269.725	177.749	141.086	359.748	341.611	195.131
102410667	62.2442	66.656	61.7896	64.4178	113.529	28.4566
112587907	202.541	165.191	128.728	214.065	242.4	143.299
102410999	922.795	803.737	293.5	995.006	920.507	571.165
102411322	308.257	311.062	132.848	294.34	251.605	176.837
102411659	460.409	365.159	235.83	487.593	457.185	258.142
102394835	2.96401	23.1847	10.2983	25.7671	15.3418	18.2935
102411988	1904.87	1292.55	1069.99	1671.89	1788.85	1113.87
102412313	1294.28	811.465	533.45	995.998	1295.87	377.05
102413318	1262.67	872.325	645.701	1387.46	1522.93	843.535
102413645	540.438	410.563	235.83	508.405	620.831	165.658
102413952	633.31	390.276	311.007	517.324	579.92	202.245
102402411	201.553	200.934	150.355	268.572	358.998	77.2393
102404372	0	6.76221	4.1193	1.98208	4.09114	2.03261
102404706	1.97601	4.83015	2.05965	4.95521	1.02279	13.212
102406415	136.344	94.6709	111.221	145.683	180.01	270.338
112587853	5.92802	3.86412	4.1193	2.97313	5.11393	1.01631
102406753	50.3881	16.4225	44.2825	32.7044	119.666	73.1741
102406961	291.461	348.737	396.483	448.942	443.889	442.094
102407283	476.217	644.342	583.911	609.491	686.289	894.35
102407809	292.449	249.236	214.204	245.778	441.844	207.327
112587908	257.869	234.745	159.623	325.062	364.112	114.843
102392571	13.832	8.69427	3.08948	3.96417	9.20507	2.03261
102408478	530.558	407.665	200.816	527.235	456.163	316.072
102408136	576.006	429.883	295.56	524.261	520.598	197.164
102391431	100.776	113.991	106.072	112.979	109.438	135.169
112583335	0	0	4.1193	0	2.04557	0
102392085	0	2.89809	0	2.97313	4.09114	0
102392428	164.008	152.633	73.1177	89.1938	287.403	95.5329
102392737	778.546	483.981	419.139	498.494	1069.83	273.387
102400013	555.258	430.849	259.516	488.584	717.996	336.398
102400351	337.897	231.847	67.9685	447.951	202.512	57.9295
102400663	67.1842	11.5924	12.3579	112.979	34.7747	8.13046
102411647	232.181	190.308	112.251	285.42	211.717	99.5981
102409669	666.902	568.991	365.588	749.228	762.998	293.713
112587905	411.009	393.174	187.428	413.265	458.208	187.001
102409993	973.183	1132.19	1076.17	1165.47	1532.13	2104.77
112587924	153.14	137.176	90.6247	170.459	146.258	64.0273
102410332	491.037	406.698	245.099	491.557	541.054	209.359
102410659	2098.52	1365.97	947.44	1699.64	2005.68	765.279
102410987	1061.12	1069.39	694.103	1371.6	1163.93	879.106
102412979	582.922	296.571	196.697	431.103	462.299	200.212
102411314	521.666	354.533	262.606	430.112	548.213	113.826
102409329	351.729	368.057	184.339	457.862	517.53	172.772
102409108	0.988003	1.93206	0	1.98208	11.2506	0
102415749	3.95201	18.3546	13.3877	14.8656	13.2962	21.3424
102409358	556.246	597.006	505.645	405.336	534.917	504.088
102416075	4.94001	14.4904	4.1193	0	7.1595	14.2283
102409695	0.988003	0.96603	2.05965	2.97313	1.02279	2.03261
102416401	0	0.96603	4.1193	1.98208	0	0
102410023	5.92802	0.96603	5.14913	6.9373	2.04557	8.13046
102410359	10.868	23.1847	16.4772	16.8477	46.0254	15.2446
112577631	42.4841	67.6221	49.4317	24.7761	71.595	38.6197
102410911	24.7001	51.1996	25.7457	26.7581	56.2532	22.3588
112587947	5.92802	8.69427	5.14913	2.97313	10.2279	13.212
102412331	2.96401	12.5584	17.507	19.8208	20.4557	10.1631
112587844	50.3881	95.6369	43.2527	73.3371	56.2532	66.06
102413106	3.95201	5.79618	3.08948	6.9373	7.1595	4.06523
102415176	1.97601	0.96603	12.3579	0.991042	3.06836	1.01631
112579710	3.95201	4.83015	5.14913	4.95521	4.09114	3.04892
102414615	27.6641	20.2866	23.686	28.7402	26.5924	63.011
102414833	441.637	442.442	437.676	511.378	469.459	413.637
112583221	0	0	3.08948	0.991042	3.06836	0
102413411	91.8843	128.482	258.486	119.916	180.01	104.68
112579717	80.0282	113.991	65.9089	46.579	68.5267	65.0437
102392652	7.90402	10.6263	21.6263	22.794	27.6152	22.3588
112583144	1.97601	0	0	1.98208	2.04557	3.04892
112578731	0	1.93206	2.05965	0	3.06836	1.01631
102416563	51.3762	82.1125	60.7597	130.818	108.415	164.642
102415474	0	0.96603	0	0	3.06836	2.03261
102391768	48.4121	54.0977	30.8948	56.4894	60.3444	74.1904
102414583	0	0.96603	1.02983	0.991042	3.06836	0
102414019	1.97601	6.76221	0	0.991042	12.2734	4.06523
102393080	75.0882	73.4183	59.7299	35.6775	38.8659	59.9621
102412490	32.6041	56.0297	37.0737	115.952	43.9798	34.5544
102411956	66.1962	57.9618	57.6703	84.2386	67.5039	55.8969
102411410	158.08	135.244	127.698	102.077	114.552	100.614
102410844	168.948	130.414	93.7142	87.2117	61.3672	141.267
102409086	63.2322	60.8599	70.0282	17.8388	7.1595	104.68
102408772	0.988003	0.96603	0	5.94625	0	5.08154
102407040	356.669	401.868	355.29	439.032	367.18	248.995
112578010	95.8363	98.535	59.7299	148.656	71.595	144.316
102396583	305.293	420.223	182.279	870.135	93.0735	37.6034
112578023	0.988003	3.86412	1.02983	5.94625	3.06836	3.04892
102390435	1442.48	1355.34	925.814	2929.52	1098.47	1342.54
112578037	1.97601	0	7.20878	0.991042	1.02279	0
102402481	426.817	407.665	438.706	761.12	401.955	184.968
112578027	0	0.96603	0	1.98208	1.02279	7.11415
112578740	0	3.86412	3.08948	2.97313	0	0
102412126	128.44	117.856	83.4159	207.128	35.7975	228.669
102412446	32.6041	18.3546	12.3579	18.8298	26.5924	3.04892
102410916	193.649	184.512	148.295	303.259	197.398	144.316
102414420	21.7361	20.2866	12.3579	9.91042	13.2962	11.1794
102411804	68.1722	96.603	88.565	82.2565	104.324	81.3046
102410136	58.2922	30.9129	59.7299	60.4536	59.3216	57.9295
102409248	531.546	526.486	555.076	549.037	476.618	331.316
102409592	23.7121	29.9469	31.9246	37.6596	20.4557	9.14676
102408723	486.097	528.418	447.974	555.975	473.55	231.718
102408389	586.874	867.495	683.805	487.593	465.368	477.664
102408062	417.925	455.966	534.48	559.939	430.593	492.909
102405703	108.68	108.195	87.5352	49.5521	38.8659	53.8643
102407499	129.428	81.1465	96.8037	55.4984	73.6406	56.9132
102405365	435.709	458.864	400.602	420.202	404	258.142
102405052	53.3522	32.845	26.7755	30.7223	20.4557	64.0273
102403310	45.4481	72.4522	19.5667	39.6417	18.4101	1.01631
112578044	22.7241	8.69427	9.26843	8.91938	4.09114	11.1794
102404073	237.121	144.904	170.951	108.024	92.0507	44.7175
102413762	1460.27	1257.77	939.201	963.293	1106.65	653.485
102402764	450.529	567.059	730.147	703.64	750.725	461.403
102402431	1377.28	1917.57	1357.31	1328	964.487	1119.97
102402119	24.7001	12.5584	19.5667	13.8746	12.2734	30.4892
102401162	3040.08	2483.66	2569.42	2004.88	2030.23	702.268
102400837	146.224	142.972	157.563	166.495	170.805	161.593
102400298	326.041	254.066	200.816	239.832	176.942	30.4892
102399957	0	0.96603	0	3.96417	4.09114	0
102399311	14.82	0.96603	2.05965	2.97313	0	35.5707
102398772	5.92802	0	0	0.991042	0	6.09784
102398125	0.988003	10.6263	0	1.98208	16.3646	32.5218
102397609	187.721	61.8259	28.8351	58.4715	14.319	64.0273
102397279	109.668	5.79618	7.20878	3.96417	0	13.212
102396954	96.8243	28.9809	8.23861	2.97313	0	25.4077
102396242	165.984	161.327	201.846	205.146	197.398	114.843
102395928	275.653	247.304	150.355	276.501	289.448	97.5655
102395273	6.91602	1.93206	5.14913	7.92834	2.04557	0
102394968	172.901	173.885	93.7142	183.343	205.58	112.81
102394643	56.3162	10.6263	10.2983	10.9015	21.4785	16.2609
102394332	37.5441	14.4904	11.3281	58.4715	24.5469	25.4077
102393680	368.525	311.062	268.785	383.533	319.109	280.501
102393356	43.4721	28.9809	54.5808	80.2744	67.5039	100.614
102412769	102.752	160.361	55.6106	191.271	124.78	136.185
102392707	1075.94	1033.65	803.264	613.455	858.118	470.55
112583077	22.7241	11.5924	14.4176	0.991042	3.06836	6.09784
112583076	18.7721	35.7431	15.4474	12.8836	15.3418	22.3588
102394169	5.92802	1.93206	8.23861	3.96417	0	4.06523
102394694	133.38	138.142	166.832	170.459	145.236	95.5329
102391778	1.97601	6.76221	2.05965	0	4.09114	0
102392112	21.7361	14.4904	0	9.91042	9.20507	8.13046
102392659	28.6521	10.6263	9.26843	12.8836	15.3418	36.5871
102392989	2.96401	0.96603	9.26843	1.98208	7.1595	4.06523
102393298	18.7721	13.5244	4.1193	17.8388	14.319	29.4729
102393629	82.9922	96.603	66.9387	78.2923	115.575	232.734
102396996	1693.44	1649.01	1237.85	830.493	692.426	353.675
112583112	8.89203	8.69427	8.23861	8.91938	7.1595	20.3261
102396692	2921.52	2779.27	2636.35	2377.51	2509.92	1057.98
102390999	14.82	15.4565	6.17896	7.92834	27.6152	16.2609
102390669	352.717	227.017	347.051	382.542	311.95	325.218
102389897	491.037	407.665	428.408	564.894	502.188	528.48
102389565	406.069	337.144	333.664	335.963	312.973	188.017
102389247	56.3162	54.0977	53.551	27.7492	34.7747	38.6197
102388911	335.921	322.654	293.5	327.044	258.765	258.142
102416138	31.6161	6.76221	13.3877	11.8925	12.2734	5.08154
102414591	64.2202	65.69	65.9089	34.6865	57.276	46.7501
102413815	5.92802	15.4565	10.2983	2.97313	15.3418	30.4892
102413067	31.6161	47.3355	39.1334	60.4536	41.9342	45.7338
102412723	3937.19	2891.33	3020.48	3836.32	3033.58	5088.65
102410514	1.97601	5.79618	6.17896	2.97313	4.09114	0
102411419	22.7241	10.6263	4.1193	19.8208	8.18229	0
102411094	0	3.86412	5.14913	0.991042	0	5.08154
102412394	1174.74	1412.34	1052.48	1292.32	1161.88	462.42
102410188	185.745	188.376	175.07	142.71	204.557	179.886
102408332	52.3642	73.4183	89.5949	110.006	112.506	201.229
102409533	1577.84	1147.64	1397.47	2221.92	1262.12	906.546
112579919	1.97601	23.1847	15.4474	27.7492	32.7292	9.14676
102396092	0	16.4225	3.08948	22.794	14.319	0
102408113	1106.56	1475.13	2027.73	2298.23	2017.96	1919.8
112583099	9.88003	11.5924	3.08948	2.97313	5.11393	9.14676
112583096	1.97601	3.86412	13.3877	2.97313	6.13672	5.08154
102407783	60.2682	76.3163	53.551	41.6238	66.4811	47.7664
102407047	0	4.83015	5.14913	3.96417	0	0
102405188	599.718	625.021	514.913	551.02	488.892	178.87
102405766	20.7481	28.9809	25.7457	16.8477	36.8203	8.13046
102406076	174.877	72.4522	2.05965	13.8746	50.1165	21.3424
102404663	1106.56	589.278	126.669	362.721	124.78	183.952
102404338	342.837	372.887	337.783	377.587	297.631	274.403
102403692	944.531	939.947	1023.65	948.427	676.062	465.469
102395768	69.1602	110.127	95.7738	78.2923	69.5495	12.1957
102404013	1422.72	1222.03	1460.29	1128.8	761.976	1534.62
102402713	97.8123	101.433	87.5352	221.002	136.031	123.989
112577762	14.82	2.89809	0	14.8656	19.4329	25.4077
102403570	37.5441	19.3206	4.1193	3.96417	24.5469	1.01631
102403881	49.4001	44.4374	38.1036	207.128	174.896	201.229
102394885	64.2202	56.9957	38.1036	91.1759	26.5924	0
102393925	396.189	357.431	630.254	818.601	385.59	633.159
102392741	0	1.93206	12.3579	4.95521	0	12.1957
102392963	415.949	331.348	269.814	323.08	268.993	211.392
102396074	112.632	159.395	171.981	195.235	111.484	192.082
102397627	664.926	518.758	554.046	589.67	335.474	318.104
102397086	88.9203	128.482	160.653	120.907	47.0482	61.9947
102398595	124.488	175.817	121.519	63.4267	61.3672	71.1415
102399130	199.577	152.633	198.756	252.716	228.081	269.321
102399460	12.844	8.69427	9.26843	9.91042	1.02279	0
102400440	420.889	384.48	363.529	353.802	347.747	238.832
102400757	32.6041	43.4713	63.8492	48.5611	24.5469	53.8643
112578387	0	0	0	2.97313	2.04557	6.09784
102407601	628.37	491.709	324.395	726.434	758.907	866.91
102408590	24.7001	12.5584	3.08948	0	27.6152	49.799
102408905	737.05	540.977	598.329	1368.63	733.338	1094.56
102409438	236.133	191.274	266.725	681.837	16.3646	165.658
102409778	342.837	327.484	435.616	860.225	229.104	582.344
102410113	51.3762	50.2335	36.0439	152.621	10.2279	6.09784
102410452	165.984	148.769	109.162	383.533	81.8229	52.848
102410782	104.728	81.1465	0	0	215.808	152.446
102411120	20.7481	16.4225	11.3281	36.6686	14.319	20.3261
102389407	103.74	109.161	54.5808	82.2565	48.0709	100.614
102401289	786.45	704.236	973.186	819.592	890.847	1034.6
102400969	269.725	328.45	268.785	249.743	318.086	244.93
102399985	190.685	143.938	158.593	151.629	226.036	173.789
102413809	63.2322	58.9278	196.697	211.092	4.09114	204.278
112580184	132.392	178.715	231.711	3.96417	127.848	89.435
102397188	241.073	157.463	147.265	195.235	119.666	327.251
102396669	135.356	70.5202	92.6843	58.4715	79.7773	75.2067
102396157	8.89203	8.69427	21.6263	9.91042	13.2962	6.09784
102395416	111.644	189.342	45.3123	81.2655	104.324	268.305
102395106	285.533	323.62	251.278	297.313	363.089	57.9295
102394782	46.4361	90.8068	21.6263	49.5521	33.7519	25.4077
102394461	30.6281	38.6412	6.17896	11.8925	7.1595	10.1631
102402575	9.88003	1.93206	0	0	0	0
102392952	0	0.96603	0	0	5.11393	0
102394104	490.049	305.265	275.993	329.026	254.674	1423.85
102406830	70.1482	62.7919	42.2229	54.5073	46.0254	59.9621
102406176	59.2802	46.3694	44.2825	51.5342	51.1393	31.5055
102405858	4667.33	4347.13	4505.49	5299.1	6933.47	8622.35
102397293	785.462	823.057	930.963	791.843	745.611	2183.03
102397620	542.414	556.433	489.167	456.871	394.795	1075.25
102397932	1605.5	1493.48	1435.58	1545.03	1505.54	1971.64
102398464	62.2442	95.6369	47.372	117.934	80.8001	108.745
102399434	34.5801	79.2144	89.5949	126.853	74.6634	146.348
102401389	7.90402	7.72824	0	5.94625	5.11393	5.08154
102404823	21.7361	3.86412	14.4176	20.8119	28.638	17.2772
102405375	153.14	211.56	182.279	181.361	261.833	275.419
102405714	226.253	296.571	194.637	332.99	413.206	414.653
112580258	0.988003	1.93206	5.14913	1.98208	0	0
102406458	35.5681	48.3015	18.5369	26.7581	37.8431	36.5871
102407005	36.5561	28.9809	41.193	19.8208	51.1393	37.6034
102409052	329.005	272.42	350.141	308.214	246.491	497.99
102407845	26.6761	15.4565	26.7755	36.6686	34.7747	56.9132
102416200	31.6161	29.9469	28.8351	54.5073	17.3874	72.1578
102415654	39.5201	55.0637	54.5808	61.4446	57.276	67.0763
102393121	1433.59	1638.39	1675.53	1708.56	1744.87	1654.55
102392257	295.413	449.204	333.664	301.277	331.383	125.006
102390476	4.94001	2.89809	3.08948	0.991042	5.11393	3.04892
102390146	146.224	96.603	120.49	153.612	101.256	102.647
102397253	378.405	369.989	395.453	311.187	332.405	327.251
102389823	7118.56	5799.08	7396.21	7182.08	7188.14	3558.09
102389274	671.842	718.726	1016.44	901.849	689.358	612.833
102396930	9.88003	7.72824	4.1193	7.92834	1.02279	18.2935
102414847	1117.43	829.819	770.31	392.453	610.603	304.892
102415622	684.686	571.89	704.401	584.715	728.224	520.349
102414172	133.38	146.837	96.8037	144.692	73.6406	148.381
102396324	753.846	1053.94	1048.36	653.097	468.436	707.35
102413646	140.296	176.783	147.265	93.158	72.6178	122.973
102412536	417.925	408.631	417.08	434.077	355.93	338.43
102411892	63.2322	73.4183	50.4615	41.6238	32.7292	22.3588
102412212	178.829	143.938	153.444	155.594	141.144	167.691
102411323	509.809	382.548	457.243	377.587	426.502	396.36
102410226	507.833	545.807	358.379	374.614	289.448	394.327
102410783	117.572	168.089	163.742	169.468	147.281	281.517
102409895	323.077	356.465	431.497	456.871	373.317	172.772
102409342	1.97601	4.83015	0	0	0	2.03261
102407077	200.565	187.41	212.144	170.459	255.697	81.3046
102405124	89.9083	87.9087	67.9685	127.844	102.279	58.9458
102406536	450.529	384.48	311.007	249.743	284.335	118.908
102396018	1.97601	0	4.1193	1.98208	3.06836	13.212
102395690	540.438	503.301	515.943	361.73	343.656	458.355
102395353	121.524	105.297	96.8037	114.961	117.62	59.9621
102402323	297.389	281.115	281.143	174.423	185.124	114.843
102401997	259.845	310.096	267.755	371.641	354.907	145.332
102401671	275.653	215.425	293.5	409.3	335.474	136.185
102399828	213.409	273.386	263.635	230.913	260.81	156.511
102399511	395.201	463.694	400.602	551.02	366.157	514.251
102396421	1456.32	1091.61	1334.65	984.105	1252.91	510.186
102397033	806.21	791.178	854.756	832.476	1007.44	789.671
102397586	294.425	324.586	397.513	468.763	466.39	688.04
102398540	712.35	501.369	511.824	505.432	578.897	241.881
102395901	745.942	819.193	944.351	694.721	786.522	285.582
102395585	176.853	75.3503	49.4317	102.077	98.1875	67.0763
102395251	155.116	199.968	226.562	222.985	156.486	175.821
102394410	107.692	113.025	149.325	116.943	113.529	111.794
102394086	10.868	15.4565	30.8948	19.8208	26.5924	33.5381
112580364	0	7.72824	6.17896	2.97313	11.2506	0
112580369	7.90402	4.83015	5.14913	2.97313	7.1595	10.1631
102393762	764.714	796.008	792.966	917.705	907.211	1263.27
102393224	334.933	276.284	231.711	180.37	212.74	194.115
102392905	642.202	540.011	616.866	653.097	714.927	1439.09
102391155	2018.49	1962.97	1985.5	2081.19	1975	2158.64
102390819	0.988003	0.96603	4.1193	8.91938	3.06836	13.212
102389169	785.462	556.433	563.315	520.297	597.307	228.669
102416379	726.182	662.696	795.026	653.097	642.31	884.187
102415188	1321.95	1339.88	937.142	466.781	512.416	395.343
102413424	378.405	381.582	348.081	247.761	262.856	255.093
102412107	343.825	249.236	322.336	390.471	292.517	268.305
102413089	197.601	205.764	186.399	173.432	118.643	89.435
102408804	57.3042	59.8938	87.5352	62.4357	102.279	70.1252
102410006	63.2322	48.3015	54.5808	41.6238	38.8659	81.3046
102410668	30.6281	31.879	42.2229	46.579	46.0254	20.3261
102408040	13.832	3.86412	6.17896	9.91042	7.1595	12.1957
102406322	151.164	113.991	143.146	173.432	154.441	82.3209
102405563	153.14	128.482	240.979	209.11	172.851	131.104
112577780	26.6761	29.9469	18.5369	21.8029	12.2734	5.08154
102404373	149.188	166.157	125.639	84.2386	76.709	42.6849
102402865	5.92802	0.96603	0	0	0	0
102401451	0.988003	0	0	4.95521	3.06836	0
102399180	22.7241	13.5244	23.686	25.7671	29.6608	19.3098
102397784	409.033	323.62	308.948	254.698	271.038	332.332
102397251	829.922	928.354	1044.24	954.374	1185.41	1338.48
102396929	0	0	0	0	2.04557	6.09784
102395584	140.296	121.72	107.102	109.015	100.233	115.859
102394726	0.988003	3.86412	1.02983	0.991042	1.02279	4.06523
102398131	217.361	302.367	225.532	318.125	252.628	179.886
102397616	54.3402	79.2144	97.8335	82.2565	94.0963	66.06
102400515	2667.61	3144.43	2508.66	1954.34	1794.99	1477.71
102401058	74.1002	70.5202	115.341	83.2476	67.5039	101.631
102402994	20.7481	24.1507	38.1036	81.2655	56.2532	92.4839
102401700	2176.57	2238.29	2046.26	2544.01	2262.4	3104.82
112578056	0	2.89809	5.14913	0.991042	2.04557	4.06523
102390174	509.809	516.826	487.108	437.05	443.889	474.615
102390742	115.596	44.4374	67.9685	58.4715	74.6634	68.0926
102389855	10.868	16.4225	152.414	17.8388	14.319	23.3751
112578062	355.681	271.454	234.8	200.191	204.557	221.555
112578055	7.90402	11.5924	21.6263	15.8567	5.11393	21.3424
102389103	123.5	138.142	179.19	215.056	207.626	227.653
102416543	322.089	334.246	420.169	303.259	373.317	259.158
102389448	0.988003	1.93206	0	0.991042	4.09114	4.06523
102389760	392.237	306.231	347.051	364.704	385.59	444.126
102390092	183.769	238.609	180.22	200.191	172.851	118.908
112580651	0	1.93206	0	3.96417	3.06836	11.1794
102395299	530.558	668.493	432.527	505.432	298.654	586.409
102407293	27.6641	22.2187	16.4772	27.7492	35.7975	49.799
102406973	1103.6	1051.04	1312	1183.3	1380.76	841.502
102406224	2.96401	1.93206	0	31.7134	29.6608	0
102405459	1230.06	1075.19	1097.79	838.422	860.163	959.394
102405132	367.537	416.359	460.332	506.423	541.054	807.964
102404387	3.95201	5.79618	4.1193	1.98208	2.04557	0
102403401	1.97601	0	4.1193	4.95521	0	2.03261
102411796	0.988003	2.89809	0	1.98208	3.06836	2.03261
102403077	1058.15	1194.01	1267.72	1090.15	980.852	645.355
102402227	662.95	555.467	643.641	732.38	648.446	1192.13
102402010	0.988003	3.86412	4.1193	0	2.04557	0
102401685	2655.75	2531.96	2029.79	2493.46	2532.42	3206.45
102401370	620.466	532.282	519.032	586.697	444.912	631.127
112580693	64.2202	56.9957	48.4018	48.5611	33.7519	48.7827
102399944	959.351	913.864	979.365	1083.21	1067.79	1257.17
102399413	6.91602	16.4225	10.2983	27.7492	15.3418	26.424
102398763	72.1242	27.0488	17.507	30.7223	26.5924	29.4729
102398234	213.409	245.372	171.981	120.907	121.712	142.283
102397694	1013.69	841.412	869.173	794.816	736.406	482.746
102397149	1891.04	1838.35	1840.3	2045.51	1993.41	2027.53
102396231	12.844	23.1847	14.4176	15.8567	16.3646	12.1957
102396844	1935.5	1663.5	1252.27	1687.75	1446.22	1963.51
102394846	5.92802	18.3546	11.3281	20.8119	6.13672	7.11415
102394100	629.358	349.703	597.299	630.303	376.385	369.936
102393346	0	0	3.08948	0	5.11393	0
102392810	381.369	364.193	268.785	247.761	215.808	162.609
102392488	8445.45	9204.33	11475.4	13073.8	14305.7	14838.1
102391611	213.409	169.055	143.146	172.441	208.648	134.153
102391272	2.96401	0.96603	4.1193	0	0	0
102390490	590.826	665.594	486.078	252.716	283.312	205.294
102389937	28.6521	19.3206	11.3281	29.7313	15.3418	25.4077
102389606	203.529	203.832	194.637	214.065	184.101	135.169
102416294	12.844	6.76221	3.08948	7.92834	6.13672	11.1794
102416622	1.97601	0	5.14913	1.98208	0	9.14676
102415079	529.57	570.924	564.345	521.288	497.074	239.848
102414524	273.677	341.008	355.29	368.668	379.454	536.61
102410125	1295.27	1019.16	976.275	779.95	963.464	697.187
112580872	11.856	12.5584	22.6562	24.7761	27.6152	8.13046
102414296	0	0	0	0	0	6.09784
102413962	323.077	373.853	330.574	513.36	397.864	472.583
102412877	1900.92	1874.1	1920.63	1907.76	1692.71	1112.86
102411454	59.2802	28.0149	22.6562	25.7671	14.319	24.3914
102410244	5104.02	6010.64	7980.12	9098.76	9981.37	10147.8
102410790	29.6401	17.3885	41.193	22.794	15.3418	44.7175
102411129	1043.33	1238.45	1214.16	1151.59	1055.52	1194.16
102409453	66.1962	56.0297	80.3264	90.1849	57.276	36.5871
102408921	504.869	532.282	343.962	281.456	333.428	111.794
102407715	349.753	460.796	489.167	474.709	465.368	336.398
102406662	185.745	241.507	236.86	271.546	327.292	307.941
102409793	3208.05	4201.26	4769.12	3142.6	2968.13	890.285
112580924	0	1.93206	2.05965	0.991042	7.1595	0
102403948	528.582	510.064	449.004	535.163	525.712	291.68
102405644	60.2682	84.0446	74.1475	99.1042	85.914	83.3372
102409137	38.5321	34.7771	38.1036	23.785	33.7519	28.4566
102403400	264.785	301.401	321.306	282.447	347.747	350.626
102402419	143.26	146.837	179.19	126.853	140.122	149.397
102401900	310.233	242.473	171.981	192.262	231.15	72.1578
102400828	376.429	319.756	380.006	404.345	370.249	137.201
102400502	85.9563	109.161	114.311	86.2207	107.393	63.011
102399943	509.809	419.257	391.334	326.053	271.038	215.457
102408815	899.083	858.8	890.8	759.138	844.821	519.333
102399628	304.305	241.507	322.336	340.919	422.411	218.506
102399082	500.917	553.535	512.853	638.231	529.803	561.002
102398556	29.6401	21.2527	23.686	22.794	39.8887	24.3914
102398233	10469.9	13438.4	17399.9	18242.1	20316.6	17165.4
102397693	418.913	412.495	305.858	267.581	347.747	287.615
102396334	599.718	542.909	593.18	639.222	644.355	343.512
102396640	983.063	1146.68	1586.96	1614.41	1478.95	1315.1
102397374	350.741	305.265	298.65	317.134	318.086	358.756
102408491	499.929	479.151	524.181	469.754	482.755	288.631
102395601	2.96401	7.72824	4.1193	1.98208	3.06836	1.01631
102394631	11.856	15.4565	14.4176	15.8567	17.3874	22.3588
102393451	1710.23	2116.57	1824.85	1462.78	1685.55	938.051
102393133	38.5321	56.0297	55.6106	79.2834	96.1419	78.2556
102392808	68.1722	62.7919	67.9685	182.352	169.782	174.805
102392584	1.97601	13.5244	5.14913	0.991042	2.04557	11.1794
102392269	16.796	22.2187	25.7457	43.6059	27.6152	27.4403
102391940	174.877	143.938	87.5352	197.217	145.236	224.604
102391390	97.8123	66.656	29.865	121.898	91.028	37.6034
102391047	307.269	289.809	364.558	300.286	277.175	192.082
102390270	5.92802	11.5924	14.4176	24.7761	24.5469	14.2283
102389936	0	1.93206	2.05965	9.91042	0	4.06523
102389065	5.92802	8.69427	4.1193	20.8119	16.3646	19.3098
102416069	500.917	538.079	396.483	451.915	513.439	518.317
102396295	1812	1918.53	1700.24	1814.6	1707.03	1521.41
112581122	44.4601	33.811	38.1036	27.7492	20.4557	30.4892
112581124	12.844	14.4904	8.23861	6.9373	2.04557	12.1957
112578775	10.868	17.3885	24.7158	19.8208	3.06836	19.3098
102402022	2353.42	2300.12	2102.9	2191.19	1827.72	2645.45
102393548	2.96401	2.89809	8.23861	0.991042	7.1595	8.13046
102389834	10.868	7.72824	13.3877	8.91938	9.20507	6.09784
102389298	24647.7	23350.9	21948.7	17627.7	22334.6	15694.8
102395807	247.001	278.217	258.486	299.295	294.562	200.212
102391722	419.901	461.762	454.153	507.414	391.727	438.028
102393143	478.193	523.588	550.957	565.885	490.937	569.132
102393461	407.057	388.344	386.185	423.175	378.431	551.855
102393783	177.841	213.493	187.428	233.886	232.172	315.055
102395493	10.868	13.5244	16.4772	15.8567	12.2734	21.3424
112581196	13.832	16.4225	13.3877	22.794	21.4785	21.3424
102390958	0	1.93206	8.23861	0	0	11.1794
102402273	3665.49	3832.24	3492.14	2927.54	3062.22	2587.52
102401948	145.236	141.04	132.848	155.594	141.144	173.789
102400766	794.354	685.881	798.115	606.518	690.381	937.035
102400118	2927.45	2389.96	2467.46	1945.42	2266.49	2268.4
102399793	683.698	667.526	705.431	622.375	725.155	674.828
102398706	466.337	491.709	430.467	511.378	383.545	752.067
102399465	434.721	595.074	587.001	585.706	614.694	550.838
102397536	12.844	15.4565	11.3281	19.8208	22.5013	10.1631
102395856	1790.26	1559.17	1792.93	1293.31	1533.16	1231.76
102396579	1291.32	1569.8	1447.94	1409.26	1552.59	1168.75
102393610	1143.12	1340.85	1149.29	1270.52	1229.39	2067.17
102393282	4.94001	0.96603	3.08948	7.92834	13.2962	4.06523
112578427	0.988003	5.79618	4.1193	6.9373	6.13672	3.04892
102407484	740.014	665.594	748.684	680.846	607.535	341.479
102415033	2518.42	2771.54	2404.64	2653.02	2560.03	3412.76
102414017	248.977	224.119	228.621	175.414	133.985	116.875
102413493	326.041	376.752	311.007	337.945	352.861	364.854
102412943	106.704	112.059	144.176	177.397	157.509	244.93
102412174	1877.21	1981.33	1794.99	1592.6	1761.24	1680.97
102411849	72.1242	89.8408	117.4	106.042	113.529	178.87
102403507	15.808	22.2187	13.3877	25.7671	11.2506	17.2772
102404368	508.821	534.214	524.181	533.181	515.484	554.904
112583242	12.844	9.6603	0	1.98208	2.04557	0
102406531	3757.37	3978.11	4203.75	3920.56	3526.57	3351.78
102407279	449.541	436.645	395.453	328.035	441.844	407.539
102408359	2.96401	0	0	0	0	4.06523
102408700	172.901	176.783	100.923	218.029	110.461	114.843
102412856	2224.98	1507.97	1472.65	1578.73	1501.45	1634.22
102412532	0	6.76221	4.1193	3.96417	2.04557	1.01631
102390137	139.308	165.191	129.758	167.486	391.727	456.322
102389814	157.092	188.376	243.039	174.423	279.221	293.713
102389492	2387.01	2851.72	2337.71	1806.67	1999.55	2574.31
102416046	126.464	120.754	122.549	128.836	50.1165	143.299
102415298	996.895	1255.84	1420.13	1584.68	1411.44	1519.38
102414382	2.96401	8.69427	7.20878	4.95521	3.06836	3.04892
102413415	28.6521	0	30.8948	3.96417	41.9342	43.7012
102413083	405.081	470.456	515.943	487.593	475.596	512.219
102401071	148.2	181.614	191.548	236.859	286.38	421.767
102401603	128.44	233.779	167.862	246.77	194.329	230.702
102402135	12.844	7.72824	13.3877	12.8836	11.2506	6.09784
102402451	790.402	767.028	892.859	885.001	1052.45	1355.75
112581436	69.1602	59.8938	66.9387	102.077	132.962	118.908
102414550	73.1122	51.1996	127.698	168.477	118.643	202.245
102403006	1013.69	1381.42	2328.44	1348.81	1447.24	1363.88
112578434	6.91602	10.6263	13.3877	38.6507	14.319	19.3098
102403554	914.891	968.928	1017.47	1129.79	922.553	1125.05
102395275	90.8963	137.176	199.786	277.492	194.329	508.154
102394969	434.721	625.987	1842.36	2161.46	1197.68	5184.18
102401894	1.97601	0	5.14913	18.8298	14.319	16.2609
102409335	0	0	0	0.991042	3.06836	14.2283
102408129	48.4121	88.8747	126.669	304.25	184.101	402.458
102407803	36.5561	27.0488	30.8948	42.6148	51.1393	60.9784
102407475	0	1.93206	2.05965	0	5.11393	0
102407176	9.88003	11.5924	6.17896	21.8029	22.5013	22.3588
102406315	1627.24	1393.01	1524.14	1377.55	1424.74	1302.91
102405672	855.611	825.955	916.545	853.287	868.345	795.768
102400836	5.92802	0.96603	11.3281	9.91042	1.02279	16.2609
102401161	0.988003	2.89809	0	5.94625	6.13672	11.1794
102393861	4.94001	8.69427	2.05965	0.991042	1.02279	0
102408816	230.205	319.756	313.067	329.026	363.089	454.289
102408259	92.8723	127.516	124.609	126.853	124.78	134.153
102407948	3937.19	3852.53	3875.24	3683.7	3851.81	3653.62
102407083	967.255	1096.44	1021.59	1195.2	954.259	1508.2
102409795	0	3.86412	9.26843	36.6686	25.5697	32.5218
102403527	857.587	834.65	1103.97	704.631	774.249	892.318
102403302	0.988003	4.83015	3.08948	12.8836	6.13672	6.09784
102405463	123.5	203.832	99.8931	209.11	160.577	240.865
112581543	0	0	1.02983	3.96417	2.04557	1.01631
112578787	0	5.79618	1.02983	0	0	3.04892
102407295	100.776	104.331	93.7142	55.4984	113.529	50.8154
102407614	435.709	522.622	347.051	312.178	369.226	513.235
102401804	473.253	465.626	530.36	460.835	515.484	404.49
102399239	0	0	0	1.98208	7.1595	0
102398701	382.357	500.403	515.943	449.933	426.502	375.017
102397953	0	3.86412	4.1193	12.8836	1.02279	9.14676
102401194	1.97601	0	1.02983	2.97313	0	11.1794
102397630	100.776	112.059	98.8633	88.2028	98.1875	119.924
102397092	2.96401	8.69427	3.08948	13.8746	6.13672	13.212
102396477	2.96401	0.96603	3.08948	12.8836	13.2962	14.2283
102394256	9.88003	5.79618	7.20878	22.794	6.13672	26.424
102394044	59.2802	58.9278	49.4317	40.6327	27.6152	24.3914
102393719	525.618	436.645	530.36	495.521	520.598	649.42
102390176	43.4721	84.0446	80.3264	109.015	79.7773	108.745
102389856	29.6401	36.7091	49.4317	60.4536	49.0937	127.038
102389207	4833.31	4025.45	4400.45	4765.92	5571.12	4323.37
112577767	20.7481	43.4713	31.9246	42.6148	51.1393	19.3098
102389530	28.6521	20.2866	25.7457	20.8119	14.319	14.2283
102406555	0.988003	1.93206	7.20878	1.98208	3.06836	3.04892
102405811	3008.47	2603.45	2918.53	2312.1	2662.31	1944.2
102405465	3549.89	3643.86	2972.08	2584.64	2798.34	2441.17
102415711	506.845	533.248	470.631	502.458	562.532	789.671
102391245	0	0.96603	1.02983	5.94625	2.04557	4.06523
102390345	11.856	11.5924	12.3579	42.6148	10.2279	22.3588
102389803	3.95201	8.69427	5.14913	19.8208	2.04557	14.2283
102393968	0.988003	0	2.05965	16.8477	0	6.09784
102391584	0	2.89809	1.02983	3.96417	0	0
102392673	84.9682	89.8408	129.758	166.495	185.124	103.663
112581725	0	2.89809	3.08948	6.9373	2.04557	0
102393003	292.449	354.533	359.409	278.483	353.884	325.218
102412018	0	1.93206	4.1193	3.96417	4.09114	5.08154
102411347	3189.27	3219.78	3510.68	3977.05	4276.27	5116.09
102410577	732.11	896.476	949.5	855.27	1079.04	1012.24
102410031	37.5441	33.811	49.4317	27.7492	42.957	31.5055
112581739	0	0.96603	2.05965	0	3.06836	0
102409146	92.8723	113.991	81.3563	126.853	93.0735	166.674
112581741	38.5321	45.4034	33.9843	11.8925	35.7975	27.4403
112583055	1.97601	6.76221	8.23861	1.98208	1.02279	3.04892
102407093	1048.27	549.671	801.205	415.247	702.654	1049.85
102408269	148.2	213.493	254.367	258.662	223.99	214.441
102403161	317.149	320.722	361.469	351.82	430.593	429.898
102401215	596.754	602.802	556.106	478.673	529.803	541.692
112581754	65.2082	78.2484	55.6106	63.4267	72.6178	51.8317
112581753	45.4481	55.0637	23.686	14.8656	9.20507	40.6523
102402826	12.844	13.5244	20.5965	27.7492	13.2962	8.13046
102402182	1542.27	1516.67	1510.75	1824.51	1911.59	2147.46
102400567	8.89203	6.76221	12.3579	10.9015	14.319	14.2283
102399363	103.74	120.754	64.879	130.818	114.552	38.6197
102398186	887.227	834.65	974.216	695.712	556.396	969.557
102397871	70.1482	72.4522	55.6106	85.2296	164.669	109.761
102396497	45.4481	54.0977	82.3861	45.5879	43.9798	103.663
102416388	557.234	645.308	813.563	470.745	631.059	1068.14
112581769	6.91602	23.1847	4.1193	18.8298	12.2734	31.5055
102415854	4233.59	4000.33	3871.12	4370.5	4902.21	3674.97
102415516	0	0	5.14913	2.97313	0	0
102414290	64.2202	110.127	76.2071	96.1311	120.689	119.924
102413958	300.353	306.231	387.215	442.005	467.413	285.582
102413427	425.829	269.522	284.232	296.322	380.476	380.099
102412220	1735.92	1507.01	1671.41	1947.4	1871.7	2468.61
102411899	34.5801	34.7771	57.6703	126.853	136.031	89.435
102411328	269.725	242.473	244.069	267.581	323.2	349.61
102411004	284.545	282.081	314.097	230.913	331.383	444.126
112581802	1.97601	2.89809	0	0	4.09114	2.03261
102403721	2245.73	1953.31	2038.03	1442.96	1847.15	1562.06
102402641	538.462	625.021	524.181	443.987	477.641	462.42
112583151	0	0	4.1193	1.98208	0	1.01631
102401770	14.82	14.4904	4.1193	10.9015	28.638	5.08154
102401453	10.868	4.83015	26.7755	9.91042	6.13672	65.0437
102395850	2745.66	2286.59	2333.59	2216.96	2126.37	1947.24
102394155	194.637	284.013	239.949	317.134	230.127	367.903
102395307	1099.65	1130.25	993.782	1365.66	1296.89	1327.3
102393823	32.6041	31.879	40.1632	30.7223	25.5697	24.3914
102389454	244.037	277.251	253.337	296.322	316.041	429.898
102390422	0.988003	10.6263	7.20878	4.95521	9.20507	2.03261
102390771	724.206	610.531	629.224	603.545	641.287	482.746
102393074	525.618	416.359	446.945	556.966	571.737	469.534
102389110	0	0	4.1193	1.98208	3.06836	2.03261
102416549	24.7001	64.724	43.2527	41.6238	48.0709	54.8806
102416017	0	0	0	7.92834	7.1595	0
102415689	20.7481	12.5584	10.2983	19.8208	5.11393	71.1415
102414240	130.416	127.516	60.7597	123.88	166.714	71.1415
102412804	17.7841	11.5924	14.4176	27.7492	19.4329	14.2283
102412267	207.481	20.2866	151.384	32.7044	209.671	85.3698
102411947	24.7001	16.4225	10.2983	38.6507	30.6836	22.3588
102409286	0.988003	0	0	5.94625	0	0
102393425	3.95201	0	0	2.97313	3.06836	0
102394293	455.469	116.89	402.662	355.784	128.871	191.066
102395565	358.645	422.155	323.365	447.951	526.735	532.545
102395883	419.901	286.911	386.185	335.963	206.603	651.453
102396399	5.92802	10.6263	10.2983	9.91042	17.3874	3.04892
102393604	10.868	20.2866	5.14913	80.2744	28.638	80.2883
102396168	697.53	661.73	487.108	348.847	346.724	453.273
102397083	22.7241	7.72824	25.7457	19.8208	16.3646	32.5218
102408826	0	2.89809	2.05965	4.95521	6.13672	4.06523
112582015	1.97601	0.96603	1.02983	7.92834	6.13672	4.06523
112583126	0	0	1.02983	1.98208	0	3.04892
102409593	0	6.76221	0	0	2.04557	0
102410579	14.82	31.879	18.5369	25.7671	63.4127	17.2772
102410252	117.572	208.662	120.49	164.513	280.243	121.957
102411144	4.94001	5.79618	3.08948	19.8208	72.6178	22.3588
102415213	9.88003	11.5924	11.3281	28.7402	12.2734	12.1957
102396548	668.878	735.149	609.657	897.884	556.396	945.166
102397052	313.197	362.261	343.962	423.175	389.681	501.039
102398662	0	0	1.02983	0	5.11393	6.09784
102395707	1198.45	1035.58	1048.36	1041.59	999.262	1282.58
102395168	523.642	415.393	600.389	343.892	630.036	422.784
102394640	2401.84	2058.61	3454.04	2442.92	3042.79	2676.95
112583105	7.90402	0.96603	1.02983	0.991042	4.09114	2.03261
102391290	117.572	151.667	115.341	195.235	207.626	139.234
112578099	1750.74	1988.09	25.7457	2734.29	1446.22	1527.51
102391843	113.62	93.7049	91.6545	120.907	138.076	147.365
102392399	3062.81	2643.06	2857.77	2707.53	2654.13	3241
102390610	1277.49	1182.42	1249.18	1149.61	1380.76	875.04
112578098	21.7361	14.4904	8.23861	10.9015	18.4101	19.3098
102397484	336.909	415.393	378.976	407.318	452.071	539.659
102410445	4177.28	3023.67	3201.73	2392.38	3625.78	2713.54
102410107	7229.22	6540.99	11551.6	8803.43	15972.9	12552.4
112582097	11.856	16.4225	23.686	8.91938	36.8203	31.5055
102393860	2005.65	2063.44	2016.4	1964.25	1965.79	2194.21
112582996	2.96401	1.93206	2.05965	2.97313	2.04557	1.01631
102393535	159.068	178.715	120.49	139.737	122.734	163.625
102406644	256.881	210.594	151.384	336.954	236.264	287.615
102404879	400.141	340.042	427.378	442.996	470.482	576.246
102405670	10.868	13.5244	9.26843	8.91938	7.1595	31.5055
112578805	11.856	12.5584	7.20878	5.94625	12.2734	7.11415
102403925	28.6521	35.7431	26.7755	32.7044	24.5469	24.3914
102409165	25.6881	35.7431	40.1632	37.6596	64.4355	28.4566
102411153	515.738	448.238	473.72	454.888	523.666	681.942
102409943	2025.41	1877.96	2048.32	1988.03	2265.47	1937.08
102412359	2100.49	2142.65	1866.04	1643.15	1659.98	2108.84
102411486	121.524	91.7728	85.4756	73.3371	75.6862	55.8969
112578107	190.685	178.715	167.862	145.683	137.053	147.365
102411823	816.09	765.095	924.784	714.542	854.026	857.763
102409578	1.97601	1.93206	2.05965	1.98208	0	0
102409237	830.91	914.83	887.71	905.813	954.259	993.948
102408489	0	0	0	0.991042	2.04557	3.04892
102416408	2357.37	2475.93	2291.36	2538.06	2653.11	1659.63
102414756	74.1002	56.0297	44.2825	101.086	122.734	70.1252
102389617	8.89203	4.83015	4.1193	21.8029	11.2506	21.3424
112582194	0.988003	3.86412	1.02983	0.991042	1.02279	0
102403373	571.066	655.934	523.152	674.9	619.808	1051.88
102389164	1503.74	1548.55	1707.45	1602.52	1628.28	2725.74
102389497	93.8603	190.308	133.877	126.853	116.598	245.946
102389820	167.96	245.372	160.653	266.59	245.469	452.257
102414769	0.988003	0.96603	2.05965	2.97313	11.2506	0
112582244	0	3.86412	4.1193	4.95521	0	0
112582245	2.96401	6.76221	1.02983	2.97313	0	1.01631
102415104	349.753	426.985	404.722	339.928	441.844	329.284
102393581	131.404	124.618	107.102	85.2296	98.1875	77.2393
102414856	73.1122	74.3843	123.579	74.3282	98.1875	108.745
102407990	577.982	607.633	627.164	611.473	614.694	735.806
102408304	561.186	470.456	568.464	575.796	570.715	672.795
102410603	56.3162	48.3015	59.7299	68.3819	79.7773	89.435
102402410	10.868	10.6263	14.4176	12.8836	10.2279	21.3424
102406321	0.988003	0	2.05965	1.98208	6.13672	3.04892
112582250	0	1.93206	1.02983	0	1.02279	2.03261
112582252	0	0	0	0	2.04557	9.14676
112582251	0	0	0	2.97313	0	3.04892
102393773	58.2922	66.656	60.7597	119.916	136.031	200.212
102395486	153.14	198.036	186.399	220.011	243.423	222.571
102416280	44.4601	60.8599	21.6263	79.2834	37.8431	49.799
112582284	0.988003	7.72824	4.1193	0	3.06836	6.09784
102397900	180.805	186.444	139.027	170.459	386.613	368.919
102414165	0.988003	0.96603	3.08948	1.98208	1.02279	0
102390156	648.13	633.715	629.224	473.718	462.299	581.328
102395473	0.988003	7.72824	4.1193	11.8925	16.3646	20.3261
102394323	63.2322	82.1125	50.4615	121.898	71.595	138.218
102393770	1363.44	1305.11	1273.89	1411.24	1262.12	1915.74
102393446	362.597	418.291	332.634	510.387	552.304	343.512
102410227	0	0	4.1193	0	6.13672	0
102408137	1807.06	1637.42	1938.13	1931.54	2081.37	2763.34
112578469	6.91602	7.72824	0	0.991042	13.2962	8.13046
102408480	351.729	270.488	234.8	207.128	242.4	146.348
102410547	336.909	332.314	311.007	317.134	430.593	406.523
102409896	231.193	453.068	300.709	577.778	534.917	1206.36
102390125	990.967	1031.72	1097.79	1070.33	1231.43	1551.9
102390997	1181.65	1284.82	1212.11	1123.84	1244.73	1070.17
112578814	13.832	8.69427	5.14913	8.91938	5.11393	3.04892
102397555	7.90402	0	2.05965	1.98208	0	1.01631
102393516	892.167	592.176	652.91	663.007	715.95	460.387
102393199	24.7001	9.6603	19.5667	4.95521	14.319	1.01631
102403327	5.92802	0.96603	1.02983	1.98208	1.02279	11.1794
102402782	79.0402	68.5881	76.2071	75.3192	92.0507	52.848
102403658	1097.67	991.146	1168.85	1176.37	1141.43	1560.03
102414731	94.8483	77.2824	40.1632	55.4984	37.8431	153.462
112582340	28.6521	26.0828	28.8351	21.8029	22.5013	27.4403
102414960	2128.16	2443.09	1893.85	3014.75	2028.18	4313.21
102392911	0	2.89809	4.1193	12.8836	0	0
112577749	13.832	1.93206	1.02983	5.94625	0	1.01631
102398739	740.014	934.151	743.534	999.962	809.024	1099.64
102399386	658.01	568.991	684.834	602.554	543.099	705.317
112582351	27.6641	23.1847	17.507	16.8477	10.2279	6.09784
102399921	382.357	366.125	312.037	325.062	261.833	487.827
102389437	1815.95	1964.9	2110.11	1855.23	1913.63	1218.55
102390404	9.88003	3.86412	6.17896	4.95521	7.1595	8.13046
102391080	54.3402	41.5393	39.1334	25.7671	35.7975	30.4892
102390755	1763.59	822.091	1459.26	1538.1	1785.78	2610.89
102391422	0	0	0	1.98208	1.02279	6.09784
102393066	33.5921	41.5393	64.879	72.3461	49.0937	30.4892
102393915	1667.75	1842.22	1804.26	1848.29	1573.04	1649.47
112582552	41.4961	71.4862	54.5808	39.6417	51.1393	27.4403
102394462	854.623	746.741	914.486	902.84	824.366	1323.23
112582997	23.7121	25.1168	28.8351	22.794	20.4557	7.11415
102395636	335.921	408.631	360.439	370.65	354.907	385.18
102396158	453.493	564.161	590.09	607.509	486.846	755.116
112578475	4.94001	2.89809	0	0	2.04557	9.14676
102398263	20.7481	35.7431	37.0737	43.6059	29.6608	37.6034
102397303	0	2.89809	1.02983	1.98208	2.04557	0
102410518	0	0.96603	5.14913	2.97313	6.13672	7.11415
102409868	381.369	290.775	566.404	294.34	253.651	194.115
102412680	1437.54	1152.47	1075.14	971.221	1089.27	795.768
102412353	681.722	607.633	542.718	719.497	679.13	1032.57
102411820	394.213	366.125	389.274	396.417	431.616	388.229
102394596	0	0.96603	6.17896	0	2.04557	0
102416342	16.796	4.83015	8.23861	21.8029	10.2279	27.4403
112582765	5.92802	3.86412	1.02983	5.94625	3.06836	0
102414954	1955.26	2227.66	1833.09	1655.04	2335.02	1815.12
112582774	16.796	19.3206	23.686	19.8208	8.18229	7.11415
102415500	2571.77	2390.92	2607.52	2299.22	2458.78	2897.49
112582773	7.90402	1.93206	15.4474	1.98208	9.20507	6.09784
102414384	13.832	10.6263	9.26843	14.8656	13.2962	17.2772
102390363	278.617	293.673	260.546	647.151	379.454	160.577
102416059	1280.45	1505.07	1031.89	1339.89	752.771	2546.87
102390193	580.946	708.1	631.283	381.551	647.424	1230.75
102392859	14.82	62.7919	46.3422	226.949	117.62	117.892
102397839	494.989	354.533	437.676	616.428	481.732	506.121
102397514	1.97601	1.93206	2.05965	0.991042	0	0
102398584	1383.2	1216.23	1426.31	1506.38	1300.98	1618.98
102399118	2316.87	2685.56	2604.43	2157.5	1884.99	1957.41
102389646	11.856	13.5244	11.3281	11.8925	19.4329	18.2935
102400322	77.0642	127.516	153.444	102.077	62.39	75.2067
102400644	549.33	467.558	504.615	519.306	560.487	565.067
102401183	2106.42	2213.17	2318.14	2508.33	2436.28	1783.62
112583418	1.97601	6.76221	2.05965	7.92834	4.09114	0
102402358	514.75	540.011	451.064	428.13	535.94	715.48
102404293	6162.17	6379.66	6477.61	6395.2	6891.53	7110.08
102403980	179.817	233.779	228.621	223.976	195.352	389.246
102405724	8783.35	9479.65	10983.1	9289.04	9202.01	6779.78
102406576	2501.62	3241.03	3798	4111.83	3819.08	5232.97
102407110	5.92802	14.4904	16.4772	55.4984	32.7292	31.5055
102407647	309.245	653.036	485.048	606.518	534.917	537.626
102408301	0	4.83015	6.17896	11.8925	6.13672	13.212
102409059	17.7841	12.5584	3.08948	5.94625	3.06836	4.06523
102390644	41.4961	47.3355	20.5965	16.8477	29.6608	26.424
102411158	269.725	260.828	228.621	267.581	282.289	294.729
102393392	293.437	389.31	361.469	406.327	398.887	326.235
102393073	218.349	214.459	281.143	197.217	240.355	207.327
102393927	795.342	711.964	573.613	743.282	755.839	890.285
102396173	224.277	243.439	258.486	250.734	214.785	182.935
102396474	709.386	494.607	460.332	552.011	524.689	191.066
102397090	1335.78	1676.06	1498.4	1121.86	2128.42	1586.46
102396784	54.3402	56.9957	73.1177	95.1401	139.099	160.577
102390255	5512.07	7561.11	6632.08	4405.18	9400.43	8510.56
102390472	107.692	0.96603	145.205	7.92834	198.42	203.261
102391150	21.7361	60.8599	8.23861	84.2386	80.8001	78.2556
102391488	0.988003	0	0	3.96417	3.06836	8.13046
112582912	0	0	0	3.96417	2.04557	2.03261
102391814	2854.34	2460.48	2463.34	3131.69	2916.99	3442.23
102408424	1785.32	1957.18	1785.72	1825.5	2584.58	1979.77
102409282	163.02	161.327	181.249	181.361	210.694	241.881
102408760	153.14	158.429	165.802	171.45	153.418	246.963
102410072	429.781	544.841	521.092	592.643	563.555	727.676
102410830	998.871	1008.53	947.44	973.204	902.097	758.165
102411843	617.502	741.911	833.129	786.888	920.507	1016.31
102412372	550.318	589.278	460.332	588.679	570.715	717.513
102412699	11.856	9.6603	2.05965	2.97313	0	18.2935
102412929	318.137	308.163	263.635	325.062	391.727	758.165
102415020	390.261	540.011	562.285	643.186	664.811	573.197
102415560	163.02	136.21	163.742	162.531	169.782	191.066
102416449	11.856	30.9129	20.5965	26.7581	41.9342	13.212
102395114	559.21	506.2	587.001	557.957	532.872	473.599
102390417	247.989	504.267	346.022	273.528	187.17	204.278
102390768	914.891	936.083	1132.81	1155.56	1204.84	1684.02
102392742	791.39	795.042	688.954	900.857	723.11	638.241
112583124	31.6161	24.1507	17.507	17.8388	24.5469	9.14676
112583123	4.94001	2.89809	2.05965	2.97313	1.02279	2.03261
112583137	8.89203	2.89809	8.23861	2.97313	7.1595	0
112583135	2.96401	8.69427	9.26843	1.98208	11.2506	2.03261
102393717	1451.38	1456.77	1399.53	1404.31	1112.79	1230.75
102402776	279.605	270.488	267.755	318.125	392.75	243.914
102393159	6.91602	3.86412	11.3281	9.91042	8.18229	18.2935
102395398	333.945	290.775	322.336	394.435	290.471	634.176
102393904	590.826	540.011	640.552	554.984	771.181	414.653
102395722	2129.15	2259.54	2230.6	1972.17	1842.04	1632.19
102396257	267.749	239.575	280.113	280.465	427.525	389.246
102396758	48.4121	28.0149	26.7755	40.6327	31.7064	25.4077
102403107	530.558	469.49	307.918	311.187	358.998	261.191
102400522	7.90402	22.2187	4.1193	11.8925	16.3646	12.1957
102401069	15.808	15.4565	4.1193	12.8836	4.09114	16.2609
102401798	97.8123	145.87	45.3123	172.441	93.0735	168.707
102412112	71.1362	83.0785	88.565	122.889	121.712	172.772
102411788	355.681	367.091	247.158	427.139	409.114	297.778
112583130	2.96401	0.96603	0	4.95521	0	1.01631
102404668	1041.36	1332.15	1133.84	790.852	868.345	1019.36
102405427	5849.97	5206.9	6568.23	5684.62	6964.15	8118.26
102406183	5219.62	7023.04	8789.57	10238.5	10713.7	13015.8
112583098	3.95201	3.86412	1.02983	4.95521	7.1595	11.1794
102406727	823.994	833.684	807.384	522.279	630.036	896.383
102409864	5.92802	8.69427	13.3877	42.6148	21.4785	84.3535
102407786	14.82	5.79618	15.4474	21.8029	28.638	15.2446
102408567	411.009	480.117	502.555	487.593	633.105	813.046
102403839	118.56	113.025	71.058	83.2476	130.917	142.283
102401906	730.134	777.654	705.431	774.004	855.049	659.583
102402981	56.3162	78.2484	72.0878	92.1669	73.6406	140.25
102393883	0	8.69427	2.05965	7.92834	4.09114	2.03261
102400937	223.289	264.692	204.935	202.173	137.053	282.533
102400404	192.661	226.051	162.713	225.958	137.053	171.756
102413409	271.701	298.503	238.92	207.128	262.856	190.049
102412518	7867.47	7753.35	13574.1	7175.15	13683.9	11479.2
102413075	5106.99	5249.41	5473.53	4767.9	6197.06	4666.88
102401785	239.097	253.1	177.13	473.718	154.441	234.767
102404910	0	0	0	4.95521	4.09114	0
102407726	642.202	592.176	592.15	524.261	508.325	615.882
102405701	425.829	525.52	491.227	436.059	600.375	467.501
102409588	1131.26	1589.12	1643.6	1378.54	1546.45	1444.17
102414977	1593.65	1486.72	1595.2	1236.82	1626.23	1918.79
102415970	0	0	2.05965	5.94625	0	0
102400549	1.97601	0.96603	0	4.95521	0	4.06523
112582921	7.90402	3.86412	0	1.98208	7.1595	7.11415
112582920	0.988003	2.89809	3.08948	2.97313	0	5.08154
102391268	172.901	99.5011	43.2527	104.059	115.575	157.528
102391984	3.95201	4.83015	5.14913	6.9373	2.04557	10.1631
102390071	3.95201	0.96603	8.23861	0	1.02279	0
102399416	156.104	142.972	112.251	143.701	201.489	125.006
112582922	2.96401	0.96603	4.1193	0	1.02279	0
102400614	27.6641	21.2527	0	10.9015	7.1595	21.3424
102410931	401.129	442.442	336.753	481.647	507.302	522.382
102410593	72.1242	215.425	257.457	909.777	654.583	921.791
102410267	0.988003	0	3.08948	0.991042	4.09114	1.01631
102409383	172.901	160.361	141.086	180.37	140.122	419.735
102408402	736.062	894.543	990.693	935.544	1108.7	1753.13
102407848	6.91602	1.93206	6.17896	4.95521	3.06836	4.06523
102407207	952.435	925.456	890.8	947.436	956.305	1125.05
102404691	170.925	187.41	176.1	121.898	133.985	99.5981
102405211	7624.42	8686.54	11327.1	13140.2	15600.6	23419.8
102407064	123.5	40.5732	20.5965	186.316	402.978	10.1631
102405549	534.51	1220.1	1148.26	569.849	1238.59	88.4187
102405884	7.90402	10.6263	18.5369	8.91938	19.4329	8.13046
102399822	368.525	468.524	373.827	404.345	466.39	281.517
102399498	4.94001	3.86412	4.1193	4.95521	9.20507	3.04892
102398743	42.4841	104.331	18.5369	120.907	116.598	134.153
102401761	3.95201	2.89809	0	7.92834	1.02279	0
102402316	2179.53	1800.68	2232.66	2139.66	2243.99	2651.55
112583103	26.6761	25.1168	20.5965	5.94625	12.2734	37.6034
112582925	99.7883	107.229	92.6843	102.077	56.2532	91.4676
112582926	444.601	391.242	328.515	267.581	275.129	415.67
102402854	0	3.86412	2.05965	0	0	6.09784
102403384	1159.92	1109	1059.69	1192.22	1086.2	1330.35
102403926	547.354	341.974	441.795	365.695	474.573	447.175
102404694	3176.43	2777.34	3612.63	1772.97	2457.75	3047.91
102405015	0.988003	0	2.05965	3.96417	3.06836	2.03261
102392692	632.322	617.293	595.239	465.79	631.059	306.925
102398427	1042.34	1316.7	1191.51	1100.06	1141.43	983.785
102393542	398.165	416.359	409.871	348.847	415.251	466.485
102394200	29.6401	85.0106	43.2527	44.5969	16.3646	39.636
102396325	248.977	267.59	302.769	193.253	193.307	146.348
102395153	281.581	292.707	307.918	399.39	350.816	392.295
102396836	91.8843	96.603	114.311	104.059	119.666	116.875
102397588	133.38	144.904	112.251	74.3282	84.8912	92.4839
102398101	206.493	217.357	163.742	108.024	105.347	66.06
102408966	9.88003	8.69427	19.5667	42.6148	45.0026	38.6197
102407334	3.95201	0	0	0	4.09114	0
112582929	1.97601	11.5924	11.3281	10.9015	10.2279	6.09784
102406713	69.1602	56.0297	101.953	135.773	123.757	37.6034
102403449	67.1842	97.569	110.191	119.916	108.415	136.185
102403769	39.5201	49.2675	39.1334	39.6417	46.0254	79.272
102402588	230.205	274.352	349.111	311.187	333.428	170.74
102403133	1028.51	1102.24	1201.81	1180.33	974.715	721.578
102400651	442.625	392.208	471.66	409.3	652.538	559.985
102401617	1056.18	1007.57	1227.55	913.741	937.895	446.159
102397950	423.853	368.057	441.795	360.739	362.066	261.191
102399343	48.4121	46.3694	50.4615	39.6417	39.8887	45.7338
102399677	346.789	294.639	339.843	438.041	437.752	471.566
102397626	6925.9	7026.9	7877.14	9273.18	9128.37	5902.71
102397197	818.066	893.577	497.406	999.962	1213.02	693.121
102395970	459.421	522.622	576.703	577.778	571.737	412.621
102395198	30.6281	4.83015	20.5965	8.91938	20.4557	1.01631
102394254	315.173	389.31	528.301	447.951	396.841	261.191
102410291	14.82	27.0488	60.7597	88.2028	30.6836	52.848
102392739	0.988003	7.72824	9.26843	10.9015	8.18229	11.1794
102391092	328.017	296.571	328.515	390.471	299.676	281.517
102390764	1.97601	2.89809	1.02983	0	1.02279	0
102416119	33.5921	34.7771	15.4474	85.2296	49.0937	34.5544
102389449	28.6521	34.7771	27.8053	32.7044	50.1165	8.13046
102415246	132.392	184.512	158.593	156.585	163.646	66.06
102414679	0	2.89809	7.20878	2.97313	9.20507	2.03261
112582933	7.90402	2.89809	0	9.91042	8.18229	8.13046
102407866	1.97601	6.76221	8.23861	0	5.11393	0
102408191	1423.71	1257.77	1189.45	1459.81	1223.25	2089.53
102409064	121.524	210.594	177.13	109.015	101.256	157.528
102409401	844.742	875.223	772.37	869.144	878.573	952.28
102409738	4.94001	1.93206	4.1193	4.95521	1.02279	4.06523
102410065	134.368	111.093	145.205	116.943	306.836	107.729
102410401	1331.83	1220.1	1330.54	1339.89	1396.1	1607.8
102410734	0	1.93206	4.1193	12.8836	8.18229	5.08154
102395799	117.572	186.444	179.19	190.28	163.646	235.783
102395155	1707.27	1858.64	1609.62	1544.04	1199.73	1645.4
102395482	372.477	519.724	426.348	481.647	539.008	808.98
102391957	95.8363	139.108	68.9983	266.59	41.9342	127.038
102400478	1.97601	0.96603	3.08948	8.91938	4.09114	0
102411903	1569.94	1700.21	1599.32	1754.14	1695.78	1553.93
112582936	0	3.86412	7.20878	2.97313	0	0
102412658	290.473	266.624	188.458	387.498	298.654	302.86
102413862	13.832	11.5924	2.05965	8.91938	11.2506	0
102416305	1.97601	3.86412	1.02983	0	1.02279	1.01631
102416637	158.08	244.405	200.816	179.379	177.965	161.593
102389198	593.79	602.802	608.627	587.688	566.623	431.931
102389047	0.988003	2.89809	3.08948	1.98208	1.02279	0
102414389	972.195	1218.16	1251.24	1180.33	1101.54	1360.84
102393328	1153	1140.88	1283.16	1086.18	1230.41	1345.59
112578841	0	0	0	1.98208	4.09114	0
112582938	1.97601	2.89809	0	0	2.04557	0
102413086	1.97601	0.96603	2.05965	1.98208	0	0
102412530	276.641	71.4862	302.769	124.871	36.8203	809.997
102410336	151.164	113.991	126.669	173.432	141.144	156.511
102409776	2.96401	0	0	21.8029	0	2.03261
102406749	4693.01	4575.12	4654.81	3964.17	4104.44	4723.8
102406410	0	2.89809	0	10.9015	4.09114	0
102405215	20.7481	10.6263	6.17896	13.8746	21.4785	14.2283
102401556	34.5801	40.5732	21.6263	30.7223	29.6608	42.6849
102403618	153.14	139.108	119.46	190.28	161.6	176.837
102401027	19.7601	19.3206	20.5965	30.7223	29.6608	21.3424
102398746	181.793	149.735	121.519	188.298	155.463	223.588
102394957	2409.74	2496.22	2523.07	2757.08	2495.6	3097.7
102395262	64.2202	61.8259	36.0439	106.042	104.324	86.3861
102399886	38.5321	30.9129	13.3877	39.6417	20.4557	17.2772
102397267	1428.65	1365	1059.69	1134.74	1091.31	1383.19
102397799	63.2322	95.6369	115.341	69.373	117.62	140.25
102399696	13.832	5.79618	12.3579	3.96417	5.11393	11.1794
102399364	1899.93	1941.72	1417.04	1267.54	1240.64	729.708
112583072	7.90402	9.6603	7.20878	3.96417	3.06836	0
112583095	0.988003	10.6263	12.3579	11.8925	12.2734	4.06523
102400360	0	6.76221	0	0	0	0
102399034	2.96401	2.89809	3.08948	7.92834	0	6.09784
102398506	4.94001	2.89809	5.14913	7.92834	8.18229	6.09784
102397965	2014.54	1739.82	2038.03	3159.44	3257.57	1701.3
102397641	83.9802	119.788	104.012	103.068	133.985	149.397
[truncated: 16,388 more rows]

## Sheet: Genes expres in control animals
Table S2. List of genes expressed in rumen of treated and control dairy buffaloes.
NCBI_Gene_ID	CTRL_1	CTRL_2	CTRL_3	CTRL_4	CTRL_5	CTRL_6
102400308	11.0549	3.02906	4.76175	4.8193	2.08886	2.24705
102395814	80.1481	76.7363	87.6162	77.1087	125.332	52.8057
112581109	36.8497	81.7848	49.5222	41.446	110.71	108.982
102395276	267.16	386.711	250.468	361.447	228.73	370.764
102394338	11.0549	11.1066	6.66645	11.5663	12.5332	6.74116
102394010	5330.31	4784.91	6069.32	6761.47	5456.1	4857
102393684	1129.44	1003.63	1139.01	784.581	1195.87	1952.69
102392065	430.22	411.953	226.659	298.796	432.394	248.299
102399924	15.6611	14.1356	8.57115	21.2049	16.7109	14.6058
102389053	27.6373	30.2906	26.6658	12.5302	13.5776	60.6704
112586861	5.52746	2.01938	3.8094	0	4.17772	2.24705
102396928	4096.77	4495.13	4918.89	4279.54	4542.23	4601.96
102397250	706.593	879.438	882.828	698.798	1013.1	932.527
102401802	118.84	115.104	151.424	123.374	126.376	76.3998
102402353	6.4487	4.03875	12.3805	2.89158	5.22215	22.4705
102402678	12.8974	6.05813	14.2852	3.85544	24.0219	4.4941
102403863	1969.62	1585.21	1265.67	1513.26	1776.58	2202.11
112581744	15.6611	6.05813	16.1899	1.92772	6.26658	17.9764
102405613	243.208	402.866	107.616	172.531	388.528	161.788
112581752	3.68497	3.02906	12.3805	0.963859	1.04443	0
102406572	479.968	395.798	480.937	537.834	601.592	434.805
102406891	38.6922	26.2519	64.7598	30.8435	20.8886	29.2117
102408285	772.002	613.89	709.5	718.075	694.546	863.991
112582080	48.8259	74.7169	46.6651	43.3737	55.3548	50.5587
102405713	286.507	274.635	246.659	356.628	278.863	215.717
102404277	212.807	165.589	139.043	170.603	175.464	125.835
102403968	622.76	601.774	777.117	747.955	618.303	758.38
102403000	1761.42	1913.36	1848.51	1659.77	1737.93	2576.25
102402671	1460.17	1479.19	1559.95	1497.84	1566.65	1298.8
102402348	297.561	268.577	321.894	252.531	230.819	289.87
102400954	1453.72	1299.47	1579	1142.17	1362.98	1516.76
112582356	269.924	359.449	342.846	212.049	277.818	344.922
102400629	248.736	301.897	442.843	309.399	281.996	251.67
112582366	2.76373	2.01938	27.6181	2.89158	10.4443	0
112582461	0	0	9.5235	1.92772	0	0
112582612	10.1337	10.0969	18.0946	4.8193	16.7109	38.1999
102400092	680.799	651.249	773.308	663.135	742.59	521.316
102399761	0	4.03875	0	0	0	5.61763
102399213	328.884	342.284	375.226	372.05	315.418	478.622
102398886	375.867	407.914	322.847	276.628	338.395	177.517
102398577	82.9119	44.4263	139.995	67.4702	34.4662	70.7821
102407636	7.36994	5.04844	10.4758	9.63859	5.22215	3.37058
102403437	830.961	984.446	612.361	610.123	720.657	831.409
102402461	4.60622	1.00969	4.76175	0	4.17772	1.12353
102401814	709.357	641.152	693.311	622.653	747.812	312.34
102401187	56.1958	61.591	71.4262	49.1568	39.6884	47.1881
102400429	675.271	709.811	827.592	721.931	767.656	496.598
102399866	2271.79	2972.52	2867.52	3290.62	2766.7	2884.09
102398264	7.36994	10.0969	20.9517	14.4579	8.35544	5.61763
102397405	37.771	14.1356	27.6181	38.5544	11.4887	69.6586
102404621	0.921243	0	1.9047	0	1.04443	4.4941
102409625	60.802	45.436	20.9517	44.3375	52.2215	64.041
102409281	366.655	304.926	447.604	291.086	315.418	493.228
102391397	320.593	271.606	319.037	347.953	365.551	329.193
102392062	0	2.01938	2.85705	0	2.08886	2.24705
102391726	194.382	172.657	150.471	193.736	213.064	394.358
102406970	339.017	453.35	221.897	260.242	313.329	406.716
102407288	40.5347	30.2906	31.4275	46.2652	55.3548	24.7176
102408488	34.086	59.5716	33.3322	28.9158	37.5995	39.3234
102408813	1481.36	1890.14	1241.86	1334.95	1554.11	1544.85
102410554	118.84	128.23	99.0444	202.41	87.7321	113.476
102410012	401.662	377.623	360.941	373.977	417.772	397.728
112586829	4.60622	1.00969	3.8094	3.85544	4.17772	0
102412115	222.02	256.461	158.09	225.543	195.308	234.817
102411791	108.707	151.453	163.804	163.856	154.576	168.529
102411150	233.996	205.976	192.375	186.989	182.775	130.329
112582960	56.1958	74.7169	43.8081	53.9761	98.1764	71.9057
112582961	110.549	147.414	178.089	180.242	126.376	71.9057
102410129	1596.51	1416.59	1578.04	1311.81	1616.78	1524.62
102409797	144.635	74.7169	99.9967	104.097	99.2209	68.5351
102412224	35.9285	30.2906	77.1403	50.1207	38.6439	43.8175
102409458	136.344	124.192	117.139	106.025	123.243	107.858
102409141	659.61	540.183	499.984	505.062	552.504	610.075
102408607	28.5585	48.465	23.8087	20.241	30.2885	3.37058
102413583	5.52746	5.04844	15.2376	5.78316	2.08886	8.98821
102413037	125.289	92.8913	78.0927	50.1207	77.2878	41.5705
112582986	1.84249	0	12.3805	16.3856	13.5776	17.9764
112587483	7.36994	0	0	0	1.04443	2.24705
102412155	208.201	188.812	200.946	127.229	183.82	147.182
102412692	358.364	272.616	371.416	399.038	277.818	353.911
102411272	40.5347	44.4263	44.7604	43.3737	39.6884	95.4997
112582987	0.921243	0	1.9047	0.963859	8.35544	4.4941
102399324	571.171	480.612	419.034	524.339	312.285	511.204
102398997	302.168	303.916	327.608	382.652	389.572	404.469
102401707	34.086	19.1841	22.8564	20.241	16.7109	44.941
102398465	455.094	586.629	496.174	493.496	525.348	592.098
112583111	27.6373	28.2713	18.0946	20.241	40.7328	34.8293
102397059	225.705	164.579	187.613	205.302	373.906	267.399
102398142	6580.44	6900.21	5992.18	7046.78	9283.94	6996.2
102396756	480.889	489.699	660.931	660.244	520.126	541.54
102396449	102.258	129.24	108.568	94.4582	109.665	124.711
102394864	47.9046	27.2616	46.6651	29.8796	34.4662	48.3116
102395205	186.091	238.286	259.991	273.736	242.308	244.929
102395535	1.84249	0	0	7.71087	2.08886	0
102395757	0.921243	0	2.85705	4.8193	0	0
102396079	391.528	419.021	389.511	396.146	453.283	374.134
102396378	2429.32	2464.65	3622.74	3219.29	3874.84	3143.63
112583399	0.921243	0	0	0	0	5.61763
112583436	4.60622	4.03875	1.9047	3.85544	2.08886	6.74116
102396885	14.7399	16.155	12.3805	30.8435	18.7997	6.74116
102401198	0	5.04844	1.9047	0.963859	0	0
102397855	954.408	948.097	771.403	818.317	792.723	1074.09
102397537	10.1337	19.1841	13.3329	19.2772	18.7997	37.0764
102398167	69.0932	36.3488	42.8557	64.5786	52.2215	88.7586
102398707	138.186	101.979	147.614	127.229	120.109	128.082
102399242	11.9762	11.1066	10.4758	11.5663	3.13329	17.9764
102393724	1287.9	1678.1	1645.66	1510.37	1697.2	980.838
112583470	0	8.07751	0	3.85544	7.31101	0
102400552	0	4.03875	0.95235	5.78316	18.7997	0
102393401	136.344	107.027	114.282	79.0365	213.064	105.611
102414277	79.2269	71.6879	83.8068	101.205	90.8654	190.999
102407168	57.1171	19.1841	39.9987	45.3014	32.3773	29.2117
102404086	345.466	282.713	286.657	391.327	333.173	358.405
112587538	1.84249	2.01938	3.8094	1.92772	3.13329	1.12353
112583495	5.52746	11.1066	2.85705	2.89158	2.08886	8.98821
102403317	0.921243	2.01938	3.8094	4.8193	0	4.4941
102400729	150.163	130.25	179.042	146.507	57.4437	123.588
112577638	6.4487	10.0969	6.66645	2.89158	10.4443	6.74116
102404108	0.921243	2.01938	3.8094	3.85544	1.04443	4.4941
102391152	12.8974	5.04844	33.3322	5.78316	0	33.7058
102391750	26.716	14.1356	26.6658	22.1688	12.5332	43.8175
102391434	48.8259	27.2616	73.3309	63.6147	26.1108	86.5115
102390413	1415.03	1383.27	1548.52	1600.97	1356.71	1748.21
102391091	680.799	760.295	604.742	525.303	702.902	989.826
102389544	71.857	36.3488	119.996	104.097	75.199	153.923
102389222	7.36994	0	25.7134	16.3856	15.6665	19.0999
102415800	521.424	478.592	492.365	530.123	536.837	473.004
102415461	0	10.0969	2.85705	0.963859	0	7.86468
102396574	1.84249	23.2228	7.6188	5.78316	4.17772	26.9646
102412163	2722.27	2765.54	2947.52	2840.49	3047.65	2859.37
102414906	451.409	365.507	383.797	368.194	366.595	599.963
112583615	1.84249	4.03875	5.7141	2.89158	8.35544	0
102411501	119.762	140.347	134.281	112.772	95.0432	88.7586
112587455	22.1098	26.2519	4.76175	41.446	17.7553	33.7058
112587456	103.179	130.25	14.2852	207.23	57.4437	74.1527
102397193	1.84249	2.01938	0.95235	4.8193	2.08886	0
102415880	0.921243	2.01938	1.9047	2.89158	1.04443	2.24705
102389210	2216.51	2201.12	2440.87	2068.44	2385.48	2439.17
102394892	37.771	23.2228	33.3322	49.1568	15.6665	51.6822
102395436	0.921243	2.01938	2.85705	0	1.04443	0
102395754	62.6445	106.017	59.998	80.9642	59.5325	69.6586
102394367	23.0311	24.2325	17.1423	30.8435	12.5332	38.1999
102401748	44.2197	26.2519	39.0463	20.241	27.1552	43.8175
102400246	89.3606	37.3585	117.139	47.2291	44.9105	61.7939
102410258	0	3.02906	2.85705	0	0	3.37058
102410585	25.7948	32.31	36.1893	26.0242	18.7997	47.1881
102410924	364.812	343.294	355.226	399.038	379.128	480.869
102412898	70.9357	77.746	109.52	43.3737	89.821	99.9938
102411591	11.9762	12.1163	10.4758	6.74702	8.35544	4.4941
102411251	64.487	51.4941	60.9504	69.3979	30.2885	85.388
102413230	317.829	306.945	447.604	361.447	308.107	616.816
102413768	277.294	250.403	481.889	317.11	318.551	317.958
102414095	105.022	117.124	98.092	100.241	62.6658	146.058
102415218	47.9046	47.4553	48.5698	39.5182	38.6439	13.4823
102393571	77.3844	65.6297	88.5685	71.3256	85.6433	114.6
102415768	398.898	424.069	316.18	449.158	312.285	514.575
102416312	212.807	199.918	168.566	181.206	194.264	287.623
102389308	5.52746	6.05813	7.6188	6.74702	10.4443	11.2353
102389624	2.76373	1.00969	8.57115	1.92772	3.13329	12.3588
102389959	489.18	891.555	404.749	498.315	635.014	774.109
112583692	222.941	369.546	185.708	181.206	212.019	528.057
102390739	703.83	748.179	679.025	683.376	759.301	759.504
102391302	468.913	619.949	681.882	648.677	603.681	710.068
102391630	140.029	166.599	185.708	207.23	143.087	160.664
112583698	5.52746	11.1066	4.76175	10.6025	7.31101	1.12353
102392296	324.278	322.091	348.56	387.471	312.285	310.093
112583701	4.60622	4.03875	7.6188	4.8193	3.13329	6.74116
102393895	0.921243	0	1.9047	0	4.17772	12.3588
102392609	230.311	292.81	273.324	226.507	223.508	96.6232
112583703	0	2.01938	0	5.78316	2.08886	0
102412746	150.163	102.988	118.091	153.254	158.753	128.082
102400258	75.5419	166.599	88.5685	158.073	210.975	89.8821
102401940	258.869	228.19	255.23	193.736	239.175	226.952
102398926	68.172	34.3294	69.5215	36.6267	50.1327	43.8175
102408631	26.716	13.1259	15.2376	20.241	10.4443	12.3588
102394781	1143.26	1147.01	1567.57	1759.04	1184.38	2168.41
102391417	0	7.06782	0.95235	0	3.13329	0
102390859	3.68497	0	31.4275	27.9519	0	10.1117
102392256	28.5585	10.0969	18.0946	33.7351	26.1108	32.5823
112578537	11366.3	5684.55	7930.22	22973.6	6770	3032.4
112583748	10.1337	9.08719	13.3329	25.0603	11.4887	25.8411
102416331	551.825	478.592	694.263	684.34	561.903	464.016
102414555	40.5347	77.746	36.1893	72.2894	57.4437	48.3116
102411131	384.158	246.364	473.318	467.472	397.928	361.775
102411457	218.335	222.131	207.612	200.483	218.286	166.282
102412552	83.8331	41.3972	95.235	62.6509	15.6665	29.2117
102396396	55.2746	44.4263	45.7128	20.241	21.933	25.8411
112577753	0	3.02906	0.95235	1.92772	3.13329	8.98821
102412252	552.746	720.917	592.361	569.641	699.768	243.805
102412045	45.1409	62.6007	63.8074	29.8796	60.577	24.7176
102400798	206.358	199.918	141.9	130.121	178.598	152.8
112587500	0	9.08719	2.85705	0.963859	4.17772	29.2117
112583779	28.5585	15.1453	37.1416	28.9158	12.5332	15.7294
102413798	814.379	1119.74	1157.1	1102.66	1745.24	984.209
102414470	177.8	190.831	152.376	165.784	223.508	270.77
102415270	561.037	530.086	411.415	464.58	574.437	733.662
112583790	0	0	9.5235	0	7.31101	4.4941
112577730	28.5585	23.2228	12.3805	14.4579	35.5106	20.2235
102415042	10.1337	12.1163	3.8094	0	2.08886	1.12353
102393090	541.691	410.943	348.56	277.591	337.351	458.399
102391776	9.21243	1.00969	2.85705	7.71087	0	1.12353
102390556	330.726	274.635	399.987	266.025	201.575	196.617
102390217	30.401	30.2906	9.5235	1.92772	5.22215	16.8529
102398224	210.043	210.015	208.565	218.796	233.952	284.252
102415402	1649.95	1613.48	1654.23	1656.87	1661.69	2365.02
102416612	3505.33	3636.9	4536.99	4259.29	3627.31	4133.45
102389170	103.179	62.6007	123.805	118.555	52.2215	88.7586
102389710	123.447	143.376	167.614	188.916	161.887	201.111
112583858	1.84249	2.01938	0	4.8193	0	4.4941
102392046	227.547	156.502	218.088	230.362	153.531	216.841
102390478	5621.42	5781.48	4412.24	4756.65	5197.09	7022.04
102392383	1335.8	1392.36	1410.43	1630.85	1407.89	1690.91
102393122	662.374	582.59	795.212	600.484	603.681	551.651
102393441	1371.73	1184.36	1406.62	1501.69	1212.58	1772.92
102393764	976.518	1051.09	1041.87	1346.51	1361.94	1229.14
102394317	375.867	277.664	337.132	466.508	308.107	433.681
112583888	7.36994	1.00969	5.7141	2.89158	5.22215	6.74116
102394618	731.467	607.832	703.786	850.124	661.124	460.646
102394946	292.955	176.695	200.946	384.58	196.353	208.976
102399049	1040.08	1027.86	1134.25	1178.8	1205.27	1070.72
102394494	265.318	271.606	217.136	284.339	268.419	317.958
102396913	374.946	300.887	345.703	391.327	336.307	215.717
102397445	9.21243	1.00969	1.9047	2.89158	0	4.4941
102397770	259.791	223.141	188.565	253.495	234.997	195.494
102398413	79.2269	59.5716	59.0457	42.4098	26.1108	39.3234
102408065	0	0	0.95235	0.963859	5.22215	0
102413766	284.664	285.742	193.327	199.519	223.508	217.964
102414313	957.172	797.654	1091.39	829.883	811.522	768.492
102413018	1218.8	1290.38	1073.3	1045.79	1279.43	966.232
102406445	5.52746	5.04844	0	14.4579	1.04443	0
102393341	1.84249	4.03875	0.95235	3.85544	2.08886	2.24705
102408142	6.4487	5.04844	4.76175	0	6.26658	8.98821
102393042	464.306	500.805	459.985	458.797	482.527	655.016
102413576	0.921243	0	3.8094	0	1.04443	1.12353
102414441	2023.97	1833.59	2175.17	2715.19	2273.72	2097.62
102415231	1125.76	1060.17	1237.1	1301.21	1153.05	758.38
102416004	319.671	318.052	356.179	322.893	317.507	540.416
102388981	1265.79	1240.91	1423.76	1350.37	1409.98	1619
102389742	69.0932	58.5619	72.3786	93.4944	48.0438	41.5705
102389431	834.646	24.2325	1133.3	1285.79	1742.11	976.344
102390304	1.84249	1.00969	4.76175	2.89158	2.08886	1.12353
102411924	16.5824	9.08719	19.9993	36.6267	21.933	23.594
102401065	27.6373	24.2325	64.7598	23.1326	8.35544	61.7939
102400730	104.1	35.3391	139.043	38.5544	53.2659	64.041
102414113	62.6445	48.465	116.187	67.4702	26.1108	26.9646
102416140	1171.82	1941.63	1244.72	1687.72	1801.64	1204.42
112583944	66.3295	76.7363	59.0457	65.5424	85.6433	119.094
112587376	0	9.08719	0.95235	0	0	4.4941
102392660	717.648	691.636	697.12	675.665	635.014	954.997
102392990	891.763	993.533	842.829	874.22	831.367	1037.01
102392348	35.9285	30.2906	39.0463	28.9158	13.5776	26.9646
102391779	609.863	672.452	683.787	698.798	632.925	730.292
102409478	0	2.01938	1.9047	0.963859	0	2.24705
102409156	27.6373	56.5425	25.7134	54.94	40.7328	30.3352
102406748	8.29119	12.1163	19.047	9.63859	0	10.1117
102403028	0	0	5.7141	15.4217	10.4443	5.61763
102403347	1.84249	26.2519	24.7611	23.1326	36.5551	21.347
102398900	3048.39	2626.2	2561.82	2195.67	2078.42	2950.38
102398370	562.879	409.933	412.367	578.316	456.416	410.087
102397844	2376.81	3083.59	3257.99	2195.67	2873.23	3184.07
102393532	517.739	447.292	579.981	586.99	642.325	713.439
112583984	5.52746	5.04844	0	2.89158	0	2.24705
112577670	105.943	117.124	101.901	111.808	77.2878	105.611
102393858	1278.69	1356.01	1347.57	1424.58	1665.87	1705.51
102415349	58.0383	50.4844	83.8068	161.928	97.132	134.823
102416104	426.536	414.982	518.078	557.111	543.104	790.962
102392421	11.9762	12.1163	16.1899	0	0	5.61763
102388986	11.9762	6.05813	7.6188	13.494	14.622	6.74116
102407640	1083.38	830.973	1048.54	773.979	833.455	830.286
102398609	1081.54	1471.12	983.777	1434.22	1510.25	1180.83
102404225	312.301	216.073	291.419	263.134	302.885	485.363
112584005	11.9762	4.03875	25.7134	9.63859	13.5776	15.7294
102410557	0	0	0.95235	5.78316	0	4.4941
102402732	11.0549	13.1259	26.6658	12.5302	6.26658	7.86468
112579231	4.60622	6.05813	16.1899	3.85544	7.31101	3.37058
102392044	1997.25	2194.05	3098.95	1650.13	1873.71	2962.74
102399124	1.84249	3.02906	4.76175	0	0	0
102399450	2.76373	0	0	5.78316	0	0
102399670	1608.49	1607.42	1618.99	1462.17	1427.74	2045.94
102400974	889.921	867.322	959.968	810.606	890.899	1077.46
102400207	721.333	865.303	882.828	912.775	783.323	1075.21
112584193	41.4559	41.3972	62.8551	2.89158	26.1108	2.24705
102395730	2.76373	1.00969	17.1423	0.963859	0	0
102392114	18.4249	11.1066	53.3316	28.9158	13.5776	50.5587
102404101	140.029	99.9591	122.853	103.133	99.2209	99.9938
102403758	122.525	221.122	146.662	92.5305	182.775	129.205
102403435	225.705	317.042	315.228	331.568	331.084	395.481
112586971	35.0072	23.2228	22.8564	23.1326	36.5551	124.711
102395501	6.4487	9.08719	9.5235	32.7712	26.1108	8.98821
102395818	164.903	160.54	180.946	223.615	189.042	203.358
102397054	939.668	409.933	739.976	1172.05	984.898	1593.16
102396348	132.659	96.9301	136.186	291.086	230.819	117.97
102401995	918.479	754.237	899.97	849.16	948.343	1174.08
112584373	0.921243	1.00969	2.85705	18.3133	0	10.1117
102401670	62.6445	60.5813	17.1423	54.94	95.0432	82.0174
102401356	1368.97	1139.94	1382.81	1175.91	1305.54	970.726
102399293	535.242	664.375	670.454	713.256	851.211	944.885
102400811	374.946	139.337	128.567	367.23	309.151	452.781
102398637	41.4559	18.1744	27.6181	32.7712	14.622	24.7176
102393276	35.0072	50.4844	51.4269	80.0003	42.8216	34.8293
102393817	29.4798	12.1163	59.0457	29.8796	34.4662	39.3234
112584419	27.6373	16.155	37.1416	24.0965	26.1108	30.3352
102394470	1387.39	1422.65	1544.71	1637.6	1657.51	1659.45
102394999	43.2984	25.2422	29.5228	26.0242	36.5551	40.4469
102395300	231.232	344.304	348.56	247.712	382.261	419.075
102396370	1906.05	2068.85	2451.35	2376.88	2148.39	2132.45
102396675	36.8497	41.3972	37.1416	47.2291	19.8442	25.8411
102398591	2.76373	4.03875	19.9993	15.4217	1.04443	12.3588
102399675	548.14	686.588	616.17	717.111	633.969	440.422
102400543	302.168	452.34	381.892	211.085	396.884	662.88
112584454	9.21243	12.1163	2.85705	7.71087	6.26658	12.3588
102392154	1.84249	3.02906	0	4.8193	3.13329	0
102394958	250.578	297.858	245.706	202.41	249.619	362.899
102393776	725.018	897.613	864.733	806.75	938.943	1187.57
102398236	51.5896	40.3875	39.0463	27.9519	32.3773	57.2998
102392489	619.997	615.91	787.593	770.124	628.747	730.292
102395487	685.405	811.789	838.068	835.666	792.723	996.568
102395802	1846.17	1971.92	1896.13	1874.71	2001.13	2394.23
102396335	2723.19	2510.09	3376.08	3300.25	2394.88	2822.3
102398559	631.051	626.007	537.125	610.123	696.635	762.874
102396943	247.814	215.064	170.471	115.663	173.375	319.081
102397695	2113.33	1578.14	1579	2355.67	1958.31	2434.68
102398014	14.7399	10.0969	14.2852	3.85544	2.08886	6.74116
112584491	15.6611	0	0	0	0	0
102395146	36.8497	0	0	0	0	2.24705
102394497	35.9285	0	0	0	0	0
102416422	152.926	50.4844	86.6638	88.6751	82.51	119.094
102389208	160.296	176.695	186.661	187.953	152.487	266.276
102388954	0	1.00969	1.9047	0.963859	1.04443	3.37058
102398452	638.421	764.334	599.028	678.557	704.99	861.744
112584513	11.9762	0	3.8094	7.71087	6.26658	3.37058
112584514	1.84249	2.01938	1.9047	0	3.13329	7.86468
112584516	2.76373	1.00969	10.4758	11.5663	3.13329	13.4823
102415328	2000.02	1940.62	1889.46	2721.94	2088.86	3330.13
102395086	180.564	156.502	275.229	303.616	184.864	138.194
102394444	2.76373	0	3.8094	0.963859	3.13329	8.98821
102393251	392.45	315.023	331.418	280.483	292.44	425.816
102394122	281.9	295.839	215.231	176.386	166.064	262.905
102392936	38.6922	30.2906	49.5222	82.8919	52.2215	85.388
102392611	20.2673	34.3294	19.047	32.7712	30.2885	15.7294
102395684	3.68497	3.02906	0.95235	3.85544	0	2.24705
102398777	37.771	54.5232	69.5215	66.5063	53.2659	61.7939
112584552	0	0	9.5235	23.1326	0	2.24705
102400179	16.5824	19.1841	11.4282	46.2652	22.9775	61.7939
102399845	52.5109	118.134	212.374	307.471	96.0876	89.8821
102399534	3.68497	5.04844	0	0	2.08886	8.98821
102400724	93.0455	90.8719	76.188	68.434	75.199	149.429
102399719	259.791	223.141	338.084	298.796	313.329	273.017
102400696	232.153	183.763	228.564	211.085	193.22	267.399
102402090	234.917	227.18	212.374	153.254	158.753	169.652
102402406	3.68497	0	0	1.92772	4.17772	2.24705
112584577	35.0072	22.2131	34.2846	26.9881	17.7553	26.9646
102414656	2.76373	3.02906	5.7141	15.4217	8.35544	10.1117
102406253	0.921243	2.01938	0.95235	2.89158	3.13329	2.24705
102389619	616.312	608.842	708.548	707.473	638.147	466.263
102389077	681.72	684.569	710.453	549.4	572.348	867.362
102390166	569.328	788.567	780.927	788.437	347.795	224.705
102390732	0	5.04844	0	0	1.04443	2.24705
102391055	27.6373	28.2713	47.6175	49.1568	44.9105	68.5351
102391625	296.64	311.994	264.753	296.869	294.529	461.769
102392168	220.177	128.23	203.803	243.856	187.997	223.582
102394023	357.442	310.984	248.563	186.989	152.487	129.205
102393699	0.921243	0	0.95235	2.89158	2.08886	0
102393372	9.21243	11.1066	3.8094	17.3495	6.26658	5.61763
102400095	245.972	290.79	183.803	242.893	302.885	226.952
102395399	27.6373	23.2228	11.4282	24.0965	22.9775	38.1999
102396357	269.003	424.069	189.518	225.543	224.553	344.922
112579682	62.6445	45.436	81.9021	80.9642	65.7991	65.1645
102396662	25.7948	38.3682	30.4752	31.8074	25.0663	28.0881
112584611	33.1647	59.5716	47.6175	51.0845	45.9549	47.1881
102396968	5905.17	5524	6142.66	6046.29	5482.21	4246.93
102410690	4423.81	5075.7	4501.76	3704.11	5810.17	6424.32
102415327	339.017	305.936	321.894	241.929	358.24	471.881
102411024	19.3461	39.3778	24.7611	40.4821	25.0663	26.9646
102411348	865.047	759.286	989.491	921.45	871.055	865.115
102411918	116.077	89.8623	77.1403	76.1449	96.0876	92.1291
102412887	104.1	103.998	119.996	153.254	106.532	133.7
102413560	24.8736	14.1356	10.4758	32.7712	28.1996	52.8057
102414305	624.603	486.67	719.976	435.664	340.484	804.445
112583771	10.1337	14.1356	10.4758	4.8193	2.08886	17.9764
102392575	2.76373	3.02906	4.76175	11.5663	12.5332	41.5705
102408649	3.68497	1.00969	5.7141	0.963859	0	2.24705
102407421	180.564	230.209	185.708	238.073	251.708	201.111
102407113	252.421	139.337	218.088	188.916	150.398	186.505
102406802	228.468	216.073	232.373	235.182	226.641	230.323
102406475	355.6	239.296	398.082	358.556	290.352	369.64
102406157	266.239	244.345	238.087	219.76	233.952	285.376
102404837	27.6373	20.1938	22.8564	34.6989	29.244	29.2117
102404516	25.7948	19.1841	26.6658	32.7712	35.5106	29.2117
102403763	4.60622	2.01938	2.85705	1.92772	5.22215	0
102402465	708.436	694.666	1004.73	960.968	748.857	831.409
102402150	5.52746	13.1259	8.57115	3.85544	7.31101	15.7294
102401080	1346.86	1294.42	1228.53	1120.97	1284.65	1410.03
102400747	12.8974	11.1066	10.4758	9.63859	21.933	14.6058
102400431	559.195	605.813	623.789	686.268	628.747	1086.45
102400106	185.17	127.221	459.033	192.772	136.82	433.681
112584686	0	3.02906	0	0	4.17772	0
102399781	479.968	426.088	552.363	578.316	427.172	519.069
102398902	0.921243	6.05813	1.9047	0.963859	0	0
102398047	243.208	272.616	340.941	276.628	266.33	387.616
102398372	252.421	243.335	266.658	271.808	271.552	375.258
102401014	0	3.02906	0	0.963859	1.04443	3.37058
102399308	383.237	261.509	275.229	229.399	255.885	294.364
102399640	3.68497	0	0	0.963859	2.08886	1.12353
102400177	55.2746	27.2616	75.2356	89.6389	59.5325	62.9175
102400508	3743.93	4469.89	3737.97	4279.54	4529.69	3555.96
102401694	86.5968	72.6976	92.3779	101.205	96.0876	97.7468
102410029	19.3461	25.2422	31.4275	7.71087	29.244	17.9764
102403535	12.8974	3.02906	6.66645	19.2772	6.26658	33.7058
102405364	15.6611	11.1066	12.3805	8.67473	26.1108	7.86468
102406557	21.1886	19.1841	28.5705	25.0603	9.39987	29.2117
102408267	46.9834	40.3875	83.8068	23.1326	52.2215	50.5587
102408616	210.043	161.55	204.755	188.916	143.087	194.37
102406704	3504.41	2857.42	4316.05	3847.73	3606.42	2403.22
102405727	23.0311	26.2519	32.3799	24.0965	31.3329	44.941
102405388	901.897	877.419	1006.63	1077.59	943.121	1456.09
112587344	10.1337	2.01938	0.95235	4.8193	1.04443	1.12353
102391471	714.885	446.282	544.744	428.917	541.015	766.245
102391789	153.848	126.211	119.044	124.338	103.399	174.147
102391130	481.81	385.701	382.845	399.038	336.307	419.075
102390571	78.3057	97.9398	112.377	105.061	95.0432	116.847
102390234	256.106	245.354	292.371	359.52	303.929	375.258
112587534	1.84249	1.00969	0.95235	0.963859	5.22215	0
102406801	7.36994	10.0969	1.9047	6.74702	12.5332	8.98821
112584880	0	0	7.6188	11.5663	0	3.37058
102406474	29.4798	31.3003	39.0463	90.6028	41.7772	83.1409
102405726	291.113	369.546	399.987	400.002	398.972	514.575
102405387	0	5.04844	1.9047	0	0	0
102405071	767.395	980.407	605.694	677.593	827.189	1654.95
112584964	57.1171	65.6297	27.6181	27.9519	42.8216	67.4116
102402899	137.265	84.8138	133.329	75.181	71.0213	166.282
102401933	72.7782	69.6685	47.6175	44.3375	55.3548	93.2527
102399552	242.287	351.372	242.849	335.423	231.864	169.652
112584306	0.921243	5.04844	12.3805	5.78316	1.04443	0
102399336	25.7948	8.07751	27.6181	10.6025	19.8442	13.4823
102399012	454.173	368.536	413.32	460.725	326.907	396.605
102398687	2098.59	1938.6	2576.11	2408.68	2513.94	1240.37
102398154	0	0	0	1.92772	2.08886	11.2353
102408646	16.5824	17.1647	28.5705	34.6989	26.1108	24.7176
102408303	789.505	726.976	760.927	730.605	580.703	1047.13
102397192	23.0311	20.1938	27.6181	19.2772	24.0219	33.7058
102396064	1453.72	1432.75	1541.85	1537.36	1570.82	1877.41
112585014	1.84249	1.00969	0	0	1.04443	3.37058
102395520	733.309	744.14	857.115	815.425	741.546	652.769
102394990	456.937	381.662	423.796	429.881	420.905	651.645
102393914	209.122	151.453	170.471	197.591	193.22	212.346
102393065	3.68497	8.07751	2.85705	0	5.22215	3.37058
102392519	9725.56	9955.53	10783.5	12756.7	9194.12	13343
102393593	33.1647	29.281	37.1416	38.5544	37.5995	1.12353
102389746	451.409	497.776	420.939	384.58	349.884	597.716
102389436	1500.7	1274.23	1457.09	1695.43	1371.34	1693.15
102416215	242.287	222.131	185.708	220.724	266.33	262.905
102415678	28.5585	16.155	0.95235	16.3856	2.08886	80.8939
102414899	15.6611	15.1453	22.8564	1.92772	14.622	3.37058
102414560	290.192	272.616	236.183	200.483	272.596	91.0056
102407099	5986.24	5986.44	7200.72	5188.45	5433.13	6824.3
102408172	58.9596	164.579	19.9993	31.8074	16.7109	56.1763
102406782	861.362	1016.76	997.11	980.245	1023.54	1219.03
102405931	196.225	170.637	282.848	171.567	181.731	171.899
102405255	1319.22	1397.41	1199.01	1231.81	1216.76	1411.15
102404601	354.679	423.059	495.222	408.676	389.572	355.034
102403967	282.822	258.48	286.657	228.435	264.241	231.446
102408835	316.908	231.219	264.753	332.531	311.24	443.793
102402998	12.8974	10.0969	6.66645	22.1688	16.7109	23.594
102403319	180.564	196.889	176.185	190.844	206.797	210.099
102408514	308.616	346.323	425.7	395.182	450.149	712.315
102402670	2062.66	2078.95	1873.27	1708.92	1842.38	2904.31
102402034	557.352	511.912	570.457	605.304	623.525	675.239
102401275	833.725	821.886	1071.39	1008.2	858.522	1379.69
112585095	138.186	212.035	154.281	166.748	165.02	97.7468
102399212	131.738	228.19	179.042	133.013	175.464	213.47
102398674	7.36994	6.05813	9.5235	2.89158	3.13329	6.74116
102396861	1783.53	2095.1	1590.42	1581.69	1890.42	2306.6
112587486	0	2.01938	0	1.92772	2.08886	0
112585104	10.1337	27.2616	14.2852	11.5663	17.7553	8.98821
102411983	10183.4	9021.56	9912.05	8004.85	9168.01	6953.5
102411445	151.084	146.405	197.136	139.76	161.887	137.07
112585107	0.921243	1.00969	1.9047	2.89158	2.08886	5.61763
102412857	2.76373	9.08719	3.8094	1.92772	7.31101	17.9764
102412533	115.155	69.6685	294.276	125.302	68.9324	262.905
102413314	1257.5	1293.41	1545.66	1517.11	1319.12	2167.28
102414282	2.76373	0	1.9047	0	0	2.24705
102399192	765.553	838.041	1079.96	849.16	1027.72	1194.31
112585123	122.525	107.027	94.2826	55.9038	63.7102	79.7703
112587503	5.52746	4.03875	2.85705	7.71087	1.04443	8.98821
102397917	2.76373	2.01938	2.85705	2.89158	2.08886	1.12353
102397599	250.578	235.257	266.658	209.157	180.686	206.729
112585131	2.76373	6.05813	4.76175	39.5182	8.35544	6.74116
102403892	537.085	536.144	550.458	554.219	708.124	320.205
102396942	315.065	319.061	343.798	395.182	323.773	429.187
102395368	52.5109	39.3778	63.8074	30.8435	9.39987	29.2117
102395064	2819.92	3316.83	2947.52	2500.25	2822.05	4155.92
112585162	0.921243	0	1.9047	0	7.31101	0
102389836	587.753	618.939	592.361	720.967	491.927	492.104
102390161	9.21243	19.1841	6.66645	3.85544	8.35544	22.4705
102398058	1892.23	1832.58	2188.5	2092.54	2078.42	1969.54
102397530	0	0	0	0	5.22215	3.37058
102404746	271.767	232.228	244.754	263.134	240.219	339.305
102414068	494.708	562.396	497.126	534.942	504.46	658.386
102396581	593.281	645.191	646.645	738.316	679.924	1057.24
102398600	2865.07	2915.98	3726.54	3243.39	3812.17	3231.26
102400880	131.738	175.686	310.466	246.748	215.153	130.329
102398919	5734.74	6381.23	4520.8	4979.3	4784.54	4978.34
102390361	153.848	175.686	127.615	95.4221	336.307	334.811
102391153	1302.64	1342.89	999.015	721.931	985.942	1650.46
112585211	2.76373	4.03875	5.7141	0	5.22215	2.24705
102393439	72.7782	66.6394	98.092	34.6989	98.1764	47.1881
102393660	659.61	568.455	418.081	472.291	409.417	338.181
102395052	30.401	37.3585	114.282	12.5302	52.2215	60.6704
102397764	0	0	0	3.85544	0	4.4941
102400138	41.4559	32.31	54.2839	51.0845	52.2215	60.6704
102407332	217.413	106.017	176.185	156.145	208.886	121.341
102406371	4346.42	4410.32	4995.07	5763.88	4828.4	5344.61
112587439	40.5347	40.3875	18.0946	44.3375	39.6884	55.0528
112587423	244.129	328.149	357.131	331.568	260.063	655.016
112587487	23.9523	24.2325	31.4275	26.9881	37.5995	43.8175
112587496	39.6135	21.2035	43.8081	31.8074	44.9105	69.6586
102409403	11.9762	0	12.3805	0.963859	12.5332	1.12353
102409739	10.1337	0	13.3329	0	26.1108	0
102410948	404.426	378.633	272.372	472.291	281.996	398.852
102410612	163.981	164.579	160.947	187.953	167.109	170.776
102410067	5.52746	17.1647	8.57115	13.494	6.26658	13.4823
102411282	0.921243	0	0.95235	0	4.17772	4.4941
102411617	106.864	37.3585	47.6175	44.3375	31.3329	41.5705
102411942	2.76373	25.2422	11.4282	16.3856	20.8886	16.8529
102412261	1713.51	1860.86	1681.85	1837.12	1684.67	1426.88
102408150	204.516	203.957	153.328	122.41	128.465	140.441
112585242	12.8974	10.0969	8.57115	14.4579	6.26658	25.8411
102407291	912.952	928.913	964.73	945.546	968.187	916.797
112587900	0	2.01938	3.8094	0.963859	5.22215	4.4941
102406550	622.76	703.753	749.499	710.364	1076.81	1161.73
102406221	17.5036	17.1647	2.85705	23.1326	3.13329	12.3588
102405348	288.349	302.906	290.467	302.652	320.64	288.746
102404576	159.375	180.734	141.9	119.519	139.954	207.852
102404255	274.53	271.606	189.518	272.772	415.683	564.01
102403946	159.375	309.974	102.854	127.229	173.375	328.07
102412592	1092.59	1403.47	939.017	1001.45	1205.27	1742.59
102413993	7.36994	8.07751	8.57115	9.63859	3.13329	8.98821
102412254	81.0694	114.095	86.6638	100.241	83.5544	65.1645
102411720	736.073	921.845	550.458	634.219	778.101	621.31
102411381	223.862	34.3294	55.2363	37.5905	40.7328	232.57
102410274	14.7399	37.3585	20.9517	15.4217	26.1108	14.6058
102409271	0.921243	1.00969	2.85705	1.92772	0	0
102407019	830.961	860.254	944.731	827.955	813.611	729.168
102407755	485.495	517.97	579.029	280.483	538.926	165.158
102408300	150.163	150.444	140.948	91.5666	136.82	66.288
102414895	5300.83	6269.15	4729.37	5381.23	5205.44	3893.02
102406698	2414.58	2788.76	2598.96	2524.35	2567.21	2088.63
102404191	55.2746	41.3972	59.0457	100.241	62.6658	49.4351
102402457	82.9119	61.591	39.9987	45.3014	34.4662	65.1645
112585503	30.401	45.436	24.7611	22.1688	34.4662	49.4351
102401288	474.44	590.668	396.177	510.845	462.683	262.905
102401930	1021.66	1053.1	1062.82	1026.51	1068.45	671.869
102400530	195.304	236.267	167.614	208.194	177.553	143.811
102399984	722.255	812.799	811.402	831.811	784.367	807.815
102399663	44.2197	78.7557	47.6175	84.8196	52.2215	46.0646
102397513	329.805	512.922	514.269	411.568	328.996	328.07
102396873	55.2746	45.436	152.376	106.025	71.0213	106.735
102396156	549.061	442.243	553.315	552.291	505.504	555.022
102392191	103.179	95.9204	63.8074	38.5544	95.0432	80.8939
102394356	604.335	639.133	517.126	627.472	673.658	592.098
112585534	32.2435	21.2035	24.7611	37.5905	31.3329	48.3116
102390972	0	1.00969	0	2.89158	1.04443	2.24705
102404273	2039.63	2125.39	2498.97	1895.91	1892.51	3136.88
102403964	12.8974	12.1163	18.0946	28.9158	16.7109	34.8293
102403745	7.36994	7.06782	5.7141	0.963859	3.13329	0
102403418	29.4798	13.1259	60.9504	30.8435	66.8435	119.094
102402441	169.509	188.812	213.326	237.109	210.975	285.376
102401923	19.3461	15.1453	16.1899	22.1688	9.39987	33.7058
102408513	609.863	661.346	664.74	503.135	714.39	730.292
102401167	836.489	963.243	1025.68	927.233	983.853	1114.54
102399964	2319.69	2320.26	2785.62	3150.86	2945.29	3275.08
102408170	0.921243	2.01938	0.95235	2.89158	3.13329	1.12353
102397183	37.771	100.969	84.7591	63.6147	69.9768	70.7821
102400103	1471.23	1743.73	1618.99	1232.78	1373.43	1201.05
102397510	8.29119	0	1.9047	1.92772	1.04443	6.74116
102397273	308.616	305.936	322.847	309.399	276.774	313.464
102396129	1368.97	1339.86	1796.13	1445.79	1540.53	1183.07
102395605	5.52746	3.02906	4.76175	0.963859	3.13329	14.6058
102395163	910.188	920.836	999.015	804.823	1072.63	1128.02
102396965	0.921243	0	3.8094	2.89158	0	1.12353
102396657	18.4249	6.05813	13.3329	20.241	14.622	29.2117
102397930	1638.89	1393.37	1909.46	1714.71	1535.31	2174.02
102398460	301.246	283.722	335.227	357.592	247.53	359.528
102398995	138.186	96.9301	168.566	146.507	123.243	152.8
102399321	4.60622	4.03875	2.85705	4.8193	13.5776	1.12353
102399967	60.802	50.4844	142.852	104.097	27.1552	129.205
102399652	2804.26	2834.2	3374.17	3095.92	3735.93	3108.8
102401596	935.062	993.533	908.542	786.509	876.277	1171.84
102401064	30.401	67.6491	75.2356	65.5424	71.0213	94.3762
102400519	2643.97	2588.84	3002.76	2502.18	2902.47	3248.11
112587440	5.52746	13.1259	4.76175	11.5663	6.26658	11.2353
102402443	566.564	648.22	683.787	542.653	721.701	879.721
112587742	1.84249	0	0	0	1.04443	5.61763
112585596	0.921243	4.03875	0.95235	1.92772	0	4.4941
112585597	3.68497	9.08719	4.76175	2.89158	0	4.4941
102392395	6900.11	5756.23	6886.44	5128.7	6244.65	6119.85
102413544	4.60622	5.04844	0	5.78316	10.4443	8.98821
112584561	0.921243	1.00969	0	0.963859	2.08886	2.24705
102414893	915.716	698.704	858.067	588.918	715.435	774.109
102402958	199.91	288.771	220.945	236.146	229.775	349.417
102402214	213.728	256.461	192.375	186.989	267.374	358.405
102413420	327.041	310.984	450.461	315.182	289.307	383.122
102414166	4.60622	0	0	1.92772	0	0
112585054	14.7399	21.2035	32.3799	23.1326	66.8435	22.4705
102414958	1613.1	1526.65	1539	1932.54	3302.49	3029.03
102390589	23.9523	19.1841	22.8564	36.6267	36.5551	43.8175
102416376	2.76373	0	0.95235	0	2.08886	2.24705
102402133	198.067	189.821	205.708	202.41	129.509	226.952
102400636	101.337	109.046	119.996	130.121	77.2878	207.852
102401482	279.137	209.005	297.133	429.881	234.997	305.599
102413144	728.703	701.733	833.306	827.955	701.857	1197.68
102412595	1216.96	1495.35	1315.19	1475.67	1474.74	1465.08
102410604	1542.16	1581.17	1406.62	1282.9	1234.52	1484.18
112585644	29.4798	50.4844	21.904	11.5663	34.4662	61.7939
112587383	9.21243	17.1647	3.8094	3.85544	3.13329	4.4941
102412052	315.986	526.048	390.463	400.965	462.683	623.557
102404288	1267.63	1471.12	1638.99	1307.96	1368.2	1581.92
112585646	58.9596	50.4844	52.3792	48.193	63.7102	104.488
102405938	887.157	1004.64	1068.54	1000.49	1036.07	1229.14
102406792	37.771	36.3488	59.0457	40.4821	30.2885	57.2998
102408177	4.60622	10.0969	14.2852	9.63859	2.08886	8.98821
102404893	2634.76	3338.03	2733.24	2273.74	2636.14	2620.06
112585650	13.8186	12.1163	9.5235	2.89158	22.9775	8.98821
102390846	239.523	286.751	453.318	314.218	392.706	258.411
112585661	34.086	55.5329	30.4752	19.2772	50.1327	84.2644
102400964	26.716	55.5329	64.7598	84.8196	84.5989	37.0764
102400194	923.086	797.654	1165.68	1014.94	1038.16	1001.06
102396663	69.0932	91.8816	177.137	133.013	83.5544	95.4997
102415170	35.0072	71.6879	44.7604	54.94	35.5106	68.5351
102404662	304.931	255.451	569.505	639.039	800.034	904.438
102398736	924.928	1004.64	1104.73	1300.25	1047.56	1390.93
102399951	2.76373	23.2228	6.66645	19.2772	5.22215	43.8175
102402757	118.84	237.277	269.515	123.374	518.037	335.934
102403088	1.84249	2.01938	2.85705	0.963859	3.13329	4.4941
102403734	1527.42	1676.08	1618.99	1814.95	1745.24	1866.18
112587494	5109.21	5167.58	6563.59	6332.56	6259.27	11278
102404065	290.192	229.199	182.851	220.724	180.686	222.458
102404585	1532.95	1107.63	1099.96	1002.41	1070.54	984.209
102405466	210.043	206.986	274.277	220.724	182.775	235.94
112585718	15.6611	9.08719	4.76175	15.4217	16.7109	11.2353
102406432	7.36994	0	2.85705	0	0	3.37058
102406667	0.921243	6.05813	0	4.8193	1.04443	3.37058
102409360	100.415	107.027	55.2363	99.2775	56.3992	121.341
102407618	28.5585	10.0969	12.3805	21.2049	16.7109	7.86468
102404106	557.352	701.733	909.494	762.413	714.39	995.444
102403766	58.0383	60.5813	64.7598	40.4821	105.487	58.4234
102403444	805.166	854.196	658.074	798.076	802.122	789.839
102403128	54.3533	34.3294	66.6645	59.7593	66.8435	24.7176
102402467	98.573	124.192	85.7115	90.6028	51.1771	80.8939
102402153	405.347	338.246	438.081	421.207	565.037	329.193
112585746	35.0072	35.3391	14.2852	16.3856	22.9775	50.5587
102401402	1.84249	0	1.9047	5.78316	2.08886	3.37058
102409711	2.76373	0	6.66645	1.92772	4.17772	5.61763
112585766	3.68497	2.01938	9.5235	2.89158	11.4887	6.74116
102399980	1203.14	1000.6	1194.25	1341.69	1189.61	1503.28
112585774	0.921243	0	5.7141	0	0	1.12353
102399006	35.9285	53.5135	67.6168	60.7231	36.5551	52.8057
102398681	1245.52	1236.87	1339.96	1270.37	1342.09	1721.24
102398363	949.802	1083.4	1103.77	1085.31	1061.14	1077.46
102397622	13.8186	7.06782	17.1423	22.1688	10.4443	6.74116
102396974	866.89	836.022	921.874	1130.61	962.965	849.386
102402041	0	1.00969	3.8094	0	6.26658	3.37058
102396664	503.92	592.687	519.983	634.219	509.682	926.909
102395731	44.2197	42.4069	39.9987	29.8796	29.244	31.4587
102397324	300.325	311.994	303.8	264.097	690.368	267.399
112587752	3.68497	0	0	1.92772	2.08886	0
102400728	0.921243	0	1.9047	2.89158	1.04443	2.24705
102409299	1427.01	1397.41	1408.53	1585.55	1502.94	1526.87
102406617	18.4249	9.08719	21.904	13.494	14.622	24.7176
102398867	9.21243	6.05813	9.5235	20.241	2.08886	15.7294
102398113	664.216	484.65	668.549	1005.31	615.169	601.086
102397800	704.751	736.063	824.735	715.184	724.835	1126.9
102396862	3146.04	3170.42	3549.41	3542.18	3347.4	3921.11
102396146	9.21243	1.00969	14.2852	11.5663	2.08886	39.3234
102409131	36.8497	3.02906	28.5705	17.3495	8.35544	17.9764
102410675	14.7399	18.1744	11.4282	7.71087	7.31101	21.347
102408598	8.29119	1.00969	3.8094	5.78316	4.17772	2.24705
102408045	1393.84	1239.9	1550.43	1392.78	1329.56	1685.29
102406420	0.921243	3.02906	2.85705	2.89158	0	4.4941
102414848	18.4249	18.1744	46.6651	45.3014	20.8886	51.6822
112586169	18.4249	4.03875	17.1423	1.92772	26.1108	30.3352
102394620	583.147	568.455	549.506	500.243	557.726	393.234
112586171	1.84249	8.07751	4.76175	6.74702	4.17772	12.3588
102416613	1519.13	1631.66	1692.33	1650.13	1746.29	2305.48
102389500	1449.12	1357.02	1402.81	1843.86	1541.58	2103.24
112587442	39.6135	36.3488	53.3316	54.94	30.2885	74.1527
102389173	2808.87	3243.12	3457.98	3685.8	3374.55	4125.59
102389824	2.76373	1.00969	0.95235	2.89158	0	1.12353
112586179	7.36994	8.07751	11.4282	33.7351	7.31101	51.6822
102390481	737.916	700.724	1045.68	869.401	1014.14	744.898
102400361	10.1337	2.01938	31.4275	5.78316	3.13329	12.3588
102401109	585.911	606.823	704.739	496.388	532.659	971.85
102401741	117.919	87.8429	109.52	103.133	118.021	133.7
112586197	2.76373	0	2.85705	4.8193	5.22215	2.24705
102402070	1069.56	1192.44	1222.82	1046.75	1203.18	1530.24
102403162	977.439	727.985	1179.01	1030.37	918.054	1083.08
102403475	28.5585	21.2035	47.6175	23.1326	9.39987	22.4705
102404988	55.2746	37.3585	279.038	37.5905	26.1108	174.147
102404664	342.702	365.507	350.465	344.098	312.285	552.775
102405523	1041	791.596	1056.16	959.04	854.344	1067.35
102415823	169.509	119.143	201.898	194.7	154.576	229.199
102406290	0.921243	5.04844	0.95235	4.8193	0	1.12353
102406935	0	0	0.95235	2.89158	0	4.4941
102390086	9.21243	11.1066	19.047	3.85544	12.5332	1.12353
102389096	453.252	363.488	516.173	687.232	600.547	716.81
102390648	61.7233	46.4457	162.852	88.6751	24.0219	151.676
102394914	50.6684	35.3391	139.995	75.181	25.0663	151.676
102409488	840.174	980.407	810.45	824.1	874.188	1144.87
112586254	136.344	141.356	235.23	180.242	125.332	157.294
102410056	28.5585	37.3585	28.5705	43.3737	46.9994	49.4351
102397403	17.5036	2.01938	19.047	5.78316	5.22215	23.594
102397726	1318.3	1394.38	1303.77	1411.09	1420.43	1465.08
102398042	4.60622	2.01938	1.9047	7.71087	3.13329	2.24705
102410722	2.76373	0	6.66645	44.3375	1.04443	1.12353
102411380	21.1886	3.02906	33.3322	16.3856	8.35544	39.3234
102411054	20.2673	21.2035	13.3329	9.63859	13.5776	24.7176
102411932	837.41	661.346	677.121	814.461	814.656	1006.68
102412468	1287.9	1555.93	1422.81	1324.34	1472.65	1947.07
102413895	429.299	525.038	394.273	406.749	552.504	804.445
102414672	368.497	428.108	368.559	320.965	438.661	439.299
102389327	4784.94	5308.94	4956.98	4238.09	5113.53	5254.73
112586402	153.848	106.017	138.091	80.9642	131.598	142.688
112577612	483.653	544.222	505.698	514.701	391.661	405.593
102398367	358.364	348.342	493.317	474.219	646.502	692.092
102390971	400.741	483.641	313.323	320.965	392.706	480.869
102393061	222.941	142.366	221.897	193.736	218.286	207.852
102394137	3315.55	3635.89	3439.89	3061.22	2997.51	3214.41
102404449	0	1.00969	0	2.89158	3.13329	0
102401361	92.1243	103.998	83.8068	101.205	82.51	55.0528
102401674	4845.74	2458.59	6188.37	5675.2	5041.47	4234.57
102402414	1903.29	2008.27	2127.55	2285.31	2307.15	3049.25
102402742	450.488	318.052	500.936	533.014	425.083	385.369
102404165	1892.23	1487.27	1565.66	1851.57	1910.26	2960.49
102403393	54.3533	43.4166	65.7121	47.2291	40.7328	96.6232
102404488	11.9762	18.1744	18.0946	15.4217	15.6665	15.7294
102410010	2.76373	3.02906	6.66645	0.963859	3.13329	5.61763
102410348	122.525	124.192	157.138	122.41	119.065	148.305
102405898	46.9834	33.3197	55.2363	51.0845	53.2659	70.7821
102406213	58.9596	59.5716	117.139	63.6147	137.865	196.617
102391353	58.0383	53.5135	86.6638	41.446	60.577	40.4469
112586483	0	1.00969	0	0	3.13329	16.8529
102401678	1.84249	4.03875	4.76175	0	0	0
102402743	1368.05	1561.99	1129.49	1127.72	1648.11	1530.24
102402222	560.116	539.174	546.649	630.364	556.681	642.657
112586506	0	6.05813	0	0	0	2.24705
102404896	41.4559	44.4263	39.0463	26.0242	15.6665	8.98821
102414637	1096.28	1435.78	1000.92	1021.69	1297.18	1133.64
102414972	738.837	818.857	740.928	820.244	733.19	997.691
102389399	8.29119	11.1066	7.6188	6.74702	9.39987	11.2353
102389933	936.904	1077.34	1019.01	1052.53	1002.65	1168.47
112587764	2.76373	7.06782	1.9047	0	4.17772	5.61763
102400075	2572.11	2621.15	3308.46	2922.42	3045.56	2597.59
102399194	469.834	512.922	439.033	527.231	505.504	601.086
102399525	1528.34	1522.61	1216.15	1240.49	1404.76	1642.59
102405759	4.60622	1.00969	2.85705	8.67473	2.08886	0
102398697	163.06	166.599	152.376	186.989	208.886	179.764
102397735	186.091	196.889	222.85	237.109	218.286	226.952
102399017	413.638	581.58	473.318	396.146	449.105	204.482
102401090	885.315	876.409	989.491	949.401	827.189	1075.21
102403641	157.533	142.366	112.377	90.6028	102.354	115.723
112586542	15.6611	22.2131	13.3329	5.78316	14.622	19.0999
102403085	4.60622	0	2.85705	6.74702	9.39987	3.37058
102402754	644.87	567.445	706.643	1019.76	662.169	917.921
102401692	32.2435	12.1163	27.6181	26.9881	20.8886	39.3234
102400938	158.454	85.8235	167.614	316.146	370.773	256.164
102403954	1108.26	1066.23	937.112	988.92	964.009	971.85
102404107	1790.9	1359.04	1936.13	2220.73	1648.11	1730.23
102401504	0.921243	5.04844	5.7141	2.89158	2.08886	1.12353
102392165	192.54	245.354	211.422	213.013	243.352	331.44
102390943	928.613	1004.64	963.778	1050.61	1147.83	1158.36
102391621	528.793	558.358	819.973	768.196	923.276	921.291
102391294	2.76373	2.01938	29.5228	3.85544	6.26658	5.61763
102392498	1869.2	1846.72	2039.93	1965.31	1952.04	2644.78
102415893	9.21243	4.03875	8.57115	19.2772	16.7109	24.7176
102404513	836.489	794.625	1010.44	993.739	878.366	992.073
102405159	5.52746	5.04844	5.7141	5.78316	3.13329	8.98821
102403661	107.785	111.066	165.709	154.217	171.287	122.464
102401492	23.9523	12.1163	13.3329	26.0242	12.5332	28.0881
102401808	199.91	210.015	144.757	117.591	145.176	189.876
102403329	1842.49	1905.28	2138.02	1957.6	2329.08	2598.72
102394232	257.027	241.315	259.991	240.001	227.686	213.47
102395283	1816.69	1944.66	1879.94	1854.47	1913.4	2205.48
112587599	3.68497	16.155	2.85705	9.63859	4.17772	12.3588
102394982	573.934	590.668	652.359	630.364	539.97	316.834
112580666	163.981	98.9495	97.1397	67.4702	107.576	67.4116
102393901	214.65	168.618	238.087	203.374	199.486	203.358
102392720	32.2435	38.3682	39.0463	43.3737	20.8886	49.4351
102392178	2.76373	0	10.4758	3.85544	2.08886	7.86468
102400736	1081.54	1050.08	835.211	1099.76	1077.85	1313.4
102397934	0	1.00969	2.85705	2.89158	2.08886	0
102398256	138.186	79.7654	194.279	228.435	283.041	284.252
102399001	14.7399	22.2131	13.3329	25.0603	1.04443	68.5351
102399772	40.5347	18.1744	35.2369	82.8919	38.6439	126.958
102409077	27.6373	1.00969	8.57115	54.94	21.933	44.941
112586780	30.401	11.1066	30.4752	6.74702	29.244	17.9764
102410903	2119.78	1690.22	2191.36	1835.19	2526.48	1302.17
102411240	252.421	264.538	180.946	220.724	254.841	142.688
102411795	105.943	78.7557	82.8544	99.2775	124.287	160.664
102412322	276.373	236.267	253.325	251.567	238.13	297.734
102413213	55.2746	75.7266	93.3303	37.5905	99.2209	229.199
102413744	0	3.02906	2.85705	12.5302	0	0
102415078	35.9285	28.2713	19.047	26.0242	13.5776	25.8411
102403357	154.769	139.337	135.234	104.097	181.731	137.07
102395029	6.4487	3.02906	2.85705	5.78316	5.22215	19.0999
102393095	133.58	112.075	148.567	159.037	174.42	126.958
102392551	778.45	852.177	990.444	862.654	809.433	501.093
102392016	140.95	124.192	117.139	115.663	109.665	112.353
102391003	339.939	619.949	415.224	364.339	306.018	207.852
112586859	2.76373	25.2422	12.3805	7.71087	3.13329	3.37058
102390222	308.616	316.032	297.133	356.628	273.641	259.535
112586862	9.21243	6.05813	26.6658	3.85544	14.622	16.8529
102389568	2529.73	2669.62	2770.39	1706.03	2721.79	1285.31
102414350	172.272	84.8138	115.234	60.7231	82.51	119.094
102415143	215.571	158.521	117.139	140.723	130.554	123.588
102415469	1654.55	1394.38	1163.77	1275.19	1398.49	687.598
102416020	1019.82	4257.86	1743.75	5593.28	1456.98	3969.42
102416352	432.984	492.728	489.508	470.363	570.259	307.846
102388896	222.02	204.967	239.992	319.037	271.552	104.488
102389230	708.436	783.518	723.786	661.207	693.502	416.828
102390003	971.911	1071.28	945.683	975.426	896.121	1030.27
102390776	454.173	411.953	427.605	506.99	347.795	249.423
102391103	1272.24	1182.34	1616.14	1178.8	1258.54	438.175
102391445	922.164	912.758	979.968	707.473	844.944	467.387
102410507	19.3461	32.31	34.2846	13.494	14.622	8.98821
102410841	1534.79	1689.21	1670.42	1839.04	1389.09	657.263
102392974	169.509	103.998	172.375	142.651	155.62	124.711
102393505	25.7948	29.281	24.7611	11.5663	12.5332	33.7058
102395537	0	2.01938	2.85705	3.85544	0	3.37058
102398064	363.891	297.858	319.037	350.845	319.596	193.246
102398818	539.848	460.418	508.555	505.062	546.237	447.163
102399351	915.716	977.378	1095.2	936.871	1132.16	672.992
102400120	142.793	80.7751	104.758	186.989	135.776	112.353
102400451	146.478	172.657	228.564	270.844	208.886	140.441
112586922	3.68497	10.0969	11.4282	15.4217	9.39987	24.7176
102396342	85.6756	71.6879	79.9974	112.772	57.4437	49.4351
102395810	393.371	361.468	327.608	403.857	374.95	225.829
102395169	5.52746	4.03875	3.8094	1.92772	0	0
102395494	1043.77	1150.03	1123.77	1047.72	1070.54	428.063
102393355	47.9046	44.4263	27.6181	31.8074	42.8216	23.594
102389155	3.68497	3.02906	5.7141	2.89158	9.39987	1.12353
102389816	205.437	144.385	424.748	149.398	221.419	225.829
102397245	388.765	246.364	428.557	259.278	379.128	474.128
102396010	76.4632	21.2035	13.3329	37.5905	28.1996	22.4705
102395472	954.408	877.419	630.455	1011.09	1039.21	674.116
102393114	1789.05	1813.4	1618.04	1617.36	1953.08	1486.42
102393864	127.132	121.163	149.519	125.302	134.732	159.541
102394404	4.60622	3.02906	4.76175	3.85544	2.08886	1.12353
102398421	1425.16	1529.68	1041.87	1056.39	1520.69	746.021
102398098	725.018	805.731	701.882	610.123	868.966	583.11
112580805	0.921243	7.06782	1.9047	0	12.5332	2.24705
102392788	103.179	106.017	124.758	94.4582	143.087	284.252
102392473	152.005	113.085	135.234	128.193	146.22	64.041
102391701	245.051	293.819	253.325	163.856	266.33	274.14
102394743	51.5896	125.201	95.235	71.3256	29.244	111.229
102392702	430.22	654.278	411.415	437.592	402.106	592.098
102390057	327.963	355.41	394.273	497.351	345.706	357.281
112577706	689.09	641.152	644.741	1398.56	686.191	428.063
112577647	5.52746	5.04844	0	0.963859	0	0
112586983	2.76373	1.00969	1.9047	0.963859	1.04443	3.37058
102414811	5.52746	2.01938	1.9047	5.78316	3.13329	4.4941
102415914	7.36994	5.04844	0	0.963859	0	4.4941
112577717	29.4798	18.1744	6.66645	2.89158	3.13329	0
112586984	3.68497	3.02906	0.95235	6.74702	4.17772	7.86468
102414687	6.4487	26.2519	6.66645	1.92772	7.31101	3.37058
102394105	7.36994	0	0	1.92772	4.17772	0
112580881	4.60622	3.02906	1.9047	7.71087	13.5776	10.1117
102389405	2109.65	2079.96	2316.11	1427.48	1709.73	862.868
102416071	306.774	351.372	286.657	197.591	351.973	297.734
112577605	8.29119	8.07751	13.3329	13.494	13.5776	13.4823
112586992	13.8186	16.155	7.6188	18.3133	14.622	8.98821
102415633	1096.28	1067.24	1431.38	1245.31	1283.6	1494.29
102398733	93.0455	82.7944	47.6175	107.952	58.4881	21.347
102399600	8.29119	10.0969	14.2852	10.6025	24.0219	11.2353
102399913	1.84249	13.1259	0.95235	0.963859	2.08886	1.12353
102407054	250.578	244.345	257.134	383.616	242.308	251.67
102401122	2.76373	2.01938	0.95235	6.74702	1.04443	8.98821
102401657	173.194	188.812	201.898	253.495	243.352	284.252
102401979	512.211	541.193	666.645	769.16	694.546	966.232
102402511	287.428	288.771	281.895	257.35	255.885	243.805
102402841	1461.09	1600.36	1369.48	1395.67	1318.07	1548.22
102401571	33.1647	22.2131	45.7128	46.2652	11.4887	16.8529
102390901	11.0549	11.1066	26.6658	13.494	16.7109	3.37058
102391239	22.1098	16.155	29.5228	17.3495	10.4443	11.2353
102394352	361.127	365.507	412.367	429.881	316.462	292.117
102401715	715.806	638.123	647.598	644.822	688.28	643.78
102415302	628.288	666.394	751.404	800.003	701.857	765.121
102392140	42.3772	37.3585	49.5222	49.1568	16.7109	22.4705
102415615	422.851	351.372	373.321	346.025	335.262	430.31
102392470	3146.97	2493.93	2580.87	2412.54	2792.81	1571.81
102394568	1.84249	4.03875	7.6188	27.9519	12.5332	17.9764
102395979	4.60622	6.05813	6.66645	3.85544	16.7109	3.37058
102399404	407.189	355.41	583.79	354.7	581.748	424.693
102398640	186.091	220.112	115.234	137.832	187.997	156.17
102399734	571.171	543.212	662.835	636.147	635.014	803.321
102401360	18.4249	9.08719	7.6188	9.63859	8.35544	4.4941
102407605	5.52746	18.1744	29.5228	30.8435	9.39987	25.8411
102406109	468.913	332.187	438.081	549.4	439.705	389.864
102402103	324.278	234.248	323.799	356.628	231.864	207.852
102406863	217.413	137.318	119.996	98.3137	105.487	67.4116
102409977	58.9596	35.3391	30.4752	50.1207	51.1771	37.0764
102409651	550.903	652.259	497.126	552.291	550.415	775.233
102405764	184.249	386.711	270.467	315.182	378.084	323.575
102405522	0.921243	2.01938	0	0.963859	2.08886	4.4941
102408604	31.3223	30.2906	9.5235	34.6989	59.5325	21.347
112587308	67.2507	78.7557	68.5692	80.0003	56.3992	91.0056
102409692	1144.18	1320.67	1337.1	1280.01	1494.58	1507.77
102412005	889	979.398	1151.39	715.184	1011.01	995.444
102410020	209.122	168.618	168.566	137.832	131.598	223.582
102410356	121.604	132.269	118.091	113.735	112.798	139.317
112578901	5.52746	6.05813	7.6188	10.6025	6.26658	5.61763
102390749	497.471	520.999	339.989	329.64	600.547	357.281
102389635	12.8974	18.1744	4.76175	28.9158	34.4662	20.2235
102415779	1257.5	1382.26	1219.01	1137.35	1351.49	1454.97
112578952	977.439	1092.48	1095.2	1033.26	880.455	647.151
102401136	44.2197	34.3294	42.8557	41.446	39.6884	49.4351
102401354	0.921243	1.00969	0	2.89158	2.08886	4.4941
102401887	2.76373	1.00969	4.76175	7.71087	7.31101	5.61763
102414840	6.4487	14.1356	12.3805	11.5663	21.933	15.7294
102413637	491.023	352.381	249.516	321.929	477.305	256.164
112579055	46.9834	65.6297	19.9993	18.3133	41.7772	73.0292
102414168	745.286	676.491	903.78	861.69	844.944	414.581
102411888	153.848	174.676	1105.68	392.291	166.064	206.729
102411654	0	1.00969	0	2.89158	0	4.4941
102410221	70.0145	49.4747	94.2826	67.4702	68.9324	43.8175
102410003	8.29119	15.1453	9.5235	4.8193	11.4887	6.74116
102391011	788.584	627.016	1026.63	738.316	1015.19	588.728
102390131	0	3.02906	0	3.85544	0	0
112579110	57.1171	107.027	99.0444	59.7593	60.577	84.2644
102389366	869.653	851.167	1255.2	723.858	662.169	938.144
112577683	280.058	253.432	97.1397	138.796	179.642	299.981
102399138	651.319	582.59	684.739	714.22	544.148	444.916
112579111	2.76373	10.0969	3.8094	3.85544	8.35544	0
102399464	327.041	263.529	220.945	346.989	230.819	122.464
102398816	578.541	328.149	513.316	454.942	637.102	221.335
102411164	4.60622	196.889	91.4256	182.169	97.132	32.5823
102410829	307.695	313.003	365.702	441.448	343.618	213.47
102396274	424.693	515.951	444.747	364.339	480.438	289.87
102409838	56.1958	22.2131	31.4275	86.7473	37.5995	34.8293
102409280	1163.53	1157.1	1105.68	1072.78	1211.54	1171.84
102407996	198.988	149.434	190.47	199.519	190.086	147.182
102393934	29.4798	16.155	31.4275	36.6267	24.0219	17.9764
112579141	7.36994	0	13.3329	5.78316	9.39987	17.9764
112579149	0	3.02906	0	0.963859	2.08886	0
102411686	465.228	423.059	456.175	443.375	556.681	364.022
112579157	2.76373	1.00969	0	0	3.13329	2.24705
102401261	117.919	82.7944	107.616	132.049	89.821	77.5233
102411342	17.5036	10.0969	15.2376	15.4217	19.8442	6.74116
112579161	16.5824	11.1066	36.1893	5.78316	27.1552	30.3352
102398654	165.824	132.269	178.089	213.013	157.709	126.958
102399203	516.817	534.125	555.22	533.014	551.459	319.081
112579170	33.1647	40.3875	27.6181	27.9519	25.0663	33.7058
112579174	3.68497	7.06782	3.8094	8.67473	7.31101	0
102397808	7.36994	3.02906	11.4282	31.8074	13.5776	0
102397009	72.7782	81.7848	110.473	168.675	105.487	138.194
102416369	2.76373	7.06782	4.76175	3.85544	5.22215	4.4941
112579185	42.3772	45.436	43.8081	21.2049	51.1771	48.3116
102416156	2.76373	0	0	5.78316	3.13329	0
112579187	2.76373	0	0	0	3.13329	1.12353
112579194	5.52746	3.02906	6.66645	7.71087	6.26658	5.61763
112579191	3.68497	9.08719	8.57115	20.241	16.7109	14.6058
102414377	1431.61	1913.36	697.12	967.715	1146.78	863.991
102413832	2320.61	2521.19	2139.93	2391.33	2485.74	2887.46
102412195	62.6445	37.3585	39.9987	29.8796	44.9105	26.9646
102413517	209.122	141.356	197.136	179.278	174.42	234.817
102411643	61774.9	80119.8	45889	44994.9	83157.5	52964.1
112583054	11.0549	33.3197	12.3805	17.3495	22.9775	19.0999
102411311	177.8	213.044	203.803	184.097	159.798	185.382
102410529	93.9668	128.23	188.565	90.6028	105.487	24.7176
102410866	2044.24	2464.65	2589.44	2486.76	1936.37	1157.23
102410208	450.488	532.106	481.889	512.773	427.172	503.34
102409003	108.707	118.134	168.566	213.977	116.976	157.294
102398492	85.6756	111.066	119.044	130.121	135.776	132.576
102400107	369.418	493.738	229.516	249.64	301.84	386.493
102401082	495.629	442.243	647.598	808.678	1069.5	897.697
112579237	29.4798	26.2519	26.6658	34.6989	55.3548	38.1999
112577776	119.762	75.7266	122.853	118.555	150.398	351.664
102402050	312.301	220.112	300.942	369.158	267.374	295.487
112579251	13.8186	2.01938	0.95235	4.8193	5.22215	2.24705
102402580	1002.31	919.826	1161.87	1143.14	1075.76	1152.74
102404424	21.1886	31.3003	12.3805	15.4217	20.8886	6.74116
102404755	482.731	668.414	421.891	296.869	402.106	222.458
102396465	300.325	345.313	399.987	312.29	334.218	561.763
102406581	65.4083	111.066	54.2839	11.5663	102.354	34.8293
102407331	152.005	158.521	92.3779	90.6028	162.931	161.788
102408650	105.022	172.657	223.802	95.4221	210.975	220.211
112579401	740.679	369.546	610.456	271.808	1027.72	748.268
102408961	4.60622	5.04844	11.4282	1.92772	3.13329	1.12353
102410161	276.373	232.228	281.895	244.82	280.952	220.211
112579418	12.8974	19.1841	6.66645	24.0965	7.31101	16.8529
102410730	75.5419	67.6491	41.9034	72.2894	61.6214	77.5233
102411275	591.438	380.652	648.55	581.207	428.216	374.134
102412053	635.658	609.852	799.021	726.75	572.348	274.14
102396776	804.245	763.324	784.736	726.75	765.567	977.468
102397077	290.192	256.461	277.134	292.049	262.152	583.11
102412367	7.36994	2.01938	0	0	0	2.24705
102412923	100.415	105.008	65.7121	157.109	48.0438	103.364
112579475	38.6922	51.4941	17.1423	48.193	39.6884	110.106
102413789	3.68497	6.05813	7.6188	0	4.17772	4.4941
102397730	701.066	774.431	607.599	744.099	882.544	477.499
102414675	61.7233	86.8332	116.187	105.061	99.2209	43.8175
112579514	0	1.00969	0.95235	0	3.13329	2.24705
112579513	0	1.00969	0	0	3.13329	2.24705
102407225	1095.36	1476.16	1392.34	772.051	854.344	871.856
102405392	44.2197	68.6588	74.2833	38.5544	26.1108	19.0999
102401399	965.463	821.886	567.6	771.087	823.011	904.438
112587821	16.5824	12.1163	0.95235	18.3133	4.17772	11.2353
102403640	4.60622	1.00969	4.76175	1.92772	2.08886	22.4705
102404262	54.3533	50.4844	33.3322	39.5182	32.3773	37.0764
102404582	958.093	907.71	1018.06	850.124	970.276	957.244
102405697	1759.57	1598.34	1439.95	1553.74	1577.09	1316.77
102406022	2367.59	2270.79	1712.32	1955.67	2177.64	1653.83
112583148	10.1337	18.1744	17.1423	14.4579	5.22215	12.3588
102396736	88.4393	65.6297	62.8551	49.1568	60.577	51.6822
102408385	4537.12	3935.76	5118.88	3542.18	3807.99	3982.9
102407831	1377.26	1683.15	1170.44	943.618	1275.25	1529.12
112579544	5.52746	2.01938	3.8094	0.963859	5.22215	2.24705
102406335	1931.85	1697.29	2241.83	2197.6	1680.49	1453.84
102409356	211.886	191.841	128.567	313.254	165.02	123.588
112579547	53.4321	205.976	170.471	78.0726	194.264	95.4997
102393976	35.0072	17.1647	41.9034	30.8435	14.622	46.0646
102394305	107.785	89.8623	49.5222	85.7835	59.5325	53.9292
112579552	26.716	32.31	11.4282	11.5663	24.0219	12.3588
112579554	26.716	31.3003	15.2376	21.2049	13.5776	21.347
102394608	414.559	446.282	314.275	364.339	431.35	606.704
112579555	5.52746	1.00969	1.9047	7.71087	0	4.4941
112579558	3.68497	1.00969	3.8094	6.74702	2.08886	2.24705
102406593	90.2818	87.8429	119.996	84.8196	84.5989	83.1409
102401727	16.5824	18.1744	14.2852	12.5302	7.31101	10.1117
102390719	476.283	547.251	402.844	538.797	362.417	753.886
102389512	9.21243	12.1163	2.85705	1.92772	9.39987	6.74116
102388949	797.796	746.16	604.742	703.617	645.458	635.916
102416398	77.3844	110.056	19.047	48.193	62.6658	46.0646
112579640	59.8808	70.6782	4.76175	30.8435	7.31101	47.1881
102415864	0	1.00969	5.7141	0.963859	0	0
102415321	257.948	328.149	227.612	373.977	372.862	401.099
102414414	751.734	799.673	558.077	509.882	419.861	451.657
102414750	2491.96	3090.66	2354.21	2251.58	2605.85	3049.25
102414075	196.225	339.255	399.034	346.989	386.439	349.417
102412761	35.9285	41.3972	64.7598	49.1568	54.3104	80.8939
102411578	1219.73	1607.42	2191.36	2712.3	2544.23	3359.34
102397700	1.84249	1.00969	3.8094	3.85544	1.04443	3.37058
102397155	327.041	309.974	267.61	383.616	324.818	439.299
112579663	1.84249	1.00969	1.9047	6.74702	0	0
112579698	26.716	27.2616	31.4275	36.6267	34.4662	96.6232
102396118	5.52746	2.01938	1.9047	3.85544	4.17772	11.2353
102391259	76.4632	94.9107	64.7598	104.097	76.2434	115.723
112579707	13.8186	13.1259	8.57115	19.2772	20.8886	13.4823
102390920	52.5109	29.281	24.7611	46.2652	64.7547	42.694
112587898	209.122	81.7848	204.755	177.35	136.82	206.729
102395477	1661.92	887.516	1709.47	1308.92	1340	1629.11
102415960	1429.77	881.458	1507.57	1289.64	1172.9	1516.76
102416610	985.73	441.234	667.597	568.677	624.569	922.415
102389168	594.202	289.781	404.749	393.255	358.24	448.287
102389499	117.919	53.5135	78.0927	101.205	82.51	64.041
102389822	22.1098	4.03875	9.5235	23.1326	12.5332	11.2353
102390145	1671.13	1118.73	1339	1291.57	1487.27	1907.75
102390475	190.697	223.141	140.948	178.314	153.531	97.7468
102415310	217.413	61.591	199.993	143.615	148.309	385.369
102414965	1201.3	662.356	1307.58	1188.44	1139.47	1894.26
102414630	735.152	423.059	771.403	733.497	817.789	697.71
102414286	0	0	1.9047	0	0	6.74116
102408803	736.994	543.212	531.411	522.412	649.636	446.04
102409122	343.624	176.695	270.467	291.086	251.708	301.105
102410005	322.435	175.686	255.23	251.567	288.263	230.323
102395151	901.897	355.41	727.595	658.316	610.992	690.968
102410341	218.335	148.424	171.423	236.146	195.308	192.123
102410667	59.8808	62.6007	61.9027	57.8316	57.4437	60.6704
112587907	201.752	131.259	157.138	168.675	175.464	142.688
102410999	927.692	486.67	476.175	742.172	637.102	641.533
102411322	319.671	174.676	171.423	255.423	286.174	155.047
102411659	397.977	234.248	355.226	332.531	313.329	429.187
102394835	11.0549	4.03875	12.3805	7.71087	34.4662	6.74116
102411988	1723.65	873.38	1520.9	1547.96	1148.87	1380.81
102412313	988.494	683.559	691.406	701.69	804.211	425.816
112583276	6.4487	3.02906	1.9047	2.89158	1.04443	0
102413318	1137.74	602.784	1153.3	948.438	854.344	1202.17
102413645	505.762	244.345	399.987	271.808	284.085	286.499
102413952	562.879	336.226	388.559	472.291	391.661	425.816
102402411	262.554	162.56	228.564	242.893	225.597	117.97
102404372	8.29119	8.07751	4.76175	3.85544	10.4443	1.12353
102404706	13.8186	3.02906	8.57115	14.4579	4.17772	7.86468
102406415	112.392	109.046	149.519	140.723	140.998	137.07
112587853	2.76373	3.02906	3.8094	5.78316	4.17772	2.24705
102406753	85.6756	63.6104	54.2839	99.2775	55.3548	10.1117
102406961	387.843	342.284	416.177	418.315	350.929	297.734
102407283	677.114	580.571	759.023	644.822	717.524	721.304
102407809	386.001	210.015	331.418	240.965	198.442	148.305
112587908	272.688	118.134	259.991	197.591	208.886	205.605
102392571	11.9762	5.04844	10.4758	4.8193	8.35544	4.4941
102408478	505.762	201.938	408.558	368.194	351.973	428.063
102408136	456.015	224.151	427.605	384.58	357.195	340.428
102391747	1.84249	0	2.85705	1.92772	1.04443	4.4941
102391431	128.974	77.746	106.663	110.844	100.265	133.7
102392085	1.84249	6.05813	4.76175	3.85544	0	4.4941
102392428	177.8	79.7654	158.09	171.567	102.354	108.982
102392737	723.176	355.41	609.504	561.93	348.84	451.657
102400013	584.989	254.441	439.033	471.327	342.573	437.052
102400351	116.077	78.7557	123.805	98.3137	205.753	185.382
102400663	13.8186	9.08719	7.6188	17.3495	34.4662	91.0056
102411647	208.201	83.8041	141.9	158.073	172.331	156.17
102409669	585.911	349.352	569.505	517.592	524.304	504.463
112587905	405.347	211.025	294.276	293.013	255.885	353.911
102409993	1392	1018.78	1280.91	1479.52	1368.2	1393.17
112587924	132.659	73.7072	99.0444	80.9642	101.31	121.341
102410332	474.44	161.55	297.133	293.977	322.729	359.528
102410659	1774.31	994.543	1364.72	1224.1	1232.43	1179.7
102410987	1046.53	570.474	1001.87	1008.2	984.898	993.197
102412979	357.442	259.49	353.322	372.05	230.819	269.646
102411314	443.118	272.616	361.893	294.941	275.73	268.523
102409329	406.268	194.87	348.56	263.134	273.641	244.929
102409108	0.921243	1.00969	3.8094	0	2.08886	3.37058
102415749	11.9762	17.1647	27.6181	23.1326	15.6665	10.1117
102409358	510.369	598.745	399.987	426.99	520.126	715.686
102416075	2.76373	9.08719	6.66645	6.74702	5.22215	6.74116
102409695	2.76373	0	2.85705	1.92772	4.17772	6.74116
102410023	0.921243	1.00969	4.76175	3.85544	2.08886	2.24705
102410359	25.7948	32.31	18.0946	11.5663	7.31101	3.37058
112577631	65.4083	50.4844	31.4275	53.0123	38.6439	34.8293
102410911	77.3844	47.4553	30.4752	52.0484	52.2215	34.8293
102388952	6.4487	5.04844	3.8094	3.85544	0	8.98821
112587947	11.0549	8.07751	4.76175	6.74702	3.13329	6.74116
102412331	33.1647	14.1356	6.66645	26.0242	12.5332	20.2235
112587844	58.9596	65.6297	47.6175	60.7231	58.4881	61.7939
102413106	3.68497	3.02906	5.7141	1.92772	1.04443	2.24705
102415176	1.84249	0	4.76175	0.963859	4.17772	3.37058
112579710	0	5.04844	2.85705	3.85544	8.35544	4.4941
102414615	41.4559	19.1841	17.1423	13.494	27.1552	23.594
102414833	459.7	361.468	496.174	566.749	433.439	330.317
112583221	0	0	0.95235	0	13.5776	0
102413411	107.785	191.841	204.755	73.2533	121.154	139.317
112579717	78.3057	103.998	55.2363	56.8677	79.3767	146.058
102392652	23.0311	13.1259	19.9993	15.4217	12.5332	15.7294
112583144	2.76373	0	0.95235	0	0	4.4941
112578731	0	0	0	0.963859	1.04443	4.4941
102416563	123.447	57.5522	83.8068	215.904	91.9099	225.829
102391768	31.3223	15.1453	32.3799	46.2652	34.4662	97.7468
102414019	1.84249	8.07751	0.95235	13.494	5.22215	5.61763
112578736	0	3.02906	0	0	3.13329	0
102393080	59.8808	71.6879	33.3322	40.4821	48.0438	59.5469
102412490	34.086	89.8623	51.4269	57.8316	48.0438	43.8175
102411956	56.1958	51.4941	43.8081	55.9038	48.0438	31.4587
102411410	124.368	90.8719	107.616	70.3617	109.665	93.2527
102410844	84.7544	54.5232	108.568	89.6389	63.7102	71.9057
102409086	13.8186	19.1841	56.1886	31.8074	17.7553	44.941
102408772	0.921243	6.05813	4.76175	8.67473	5.22215	4.4941
102407040	440.354	417.001	311.418	413.496	442.838	235.94
112578010	154.769	79.7654	102.854	278.555	167.109	146.058
102396583	52.5109	40.3875	316.18	47.2291	92.9543	320.205
112578023	0	3.02906	9.5235	0.963859	6.26658	1.12353
102390435	1511.76	926.894	1618.04	2025.07	1280.47	1194.31
102402481	227.547	381.662	641.884	634.219	374.95	185.382
112578740	0	0	12.3805	2.89158	1.04443	2.24705
102412126	354.679	77.746	155.233	433.737	261.108	259.535
102412446	9.21243	21.2035	12.3805	29.8796	11.4887	1.12353
102410916	183.327	149.434	257.134	271.808	173.375	320.205
102414420	20.2673	7.06782	7.6188	19.2772	8.35544	25.8411
102411804	90.2818	76.7363	102.854	100.241	90.8654	75.2762
102410136	53.4321	44.4263	49.5222	42.4098	37.5995	17.9764
102409248	629.209	562.396	484.746	547.472	521.171	244.929
102409592	28.5585	24.2325	20.9517	32.7712	37.5995	26.9646
102408723	467.07	513.931	464.747	495.424	456.416	280.881
102408389	667.901	562.396	592.361	452.05	568.17	457.275
102408062	463.385	458.398	569.505	638.075	508.638	378.628
102405703	77.3844	89.8623	44.7604	50.1207	72.0657	64.041
102407499	102.258	83.8041	56.1886	67.4702	45.9549	60.6704
102405365	458.779	461.428	389.511	401.929	495.06	220.211
102405052	41.4559	32.31	12.3805	38.5544	33.4218	34.8293
102403310	32.2435	41.3972	26.6658	31.8074	28.1996	15.7294
112578044	7.36994	5.04844	1.9047	16.3856	5.22215	2.24705
102404073	109.628	149.434	81.9021	70.3617	126.376	78.6468
102413762	1193.93	1122.77	913.303	1045.79	1085.16	867.362
102402764	347.309	631.055	758.07	564.822	643.369	266.276
102402431	2065.43	1116.72	1523.76	1698.32	917.01	595.469
102402119	7.36994	16.155	7.6188	7.71087	12.5332	7.86468
102401162	2896.39	2561.58	1857.08	1879.53	1934.28	788.715
102400837	171.351	159.531	136.186	167.712	162.931	129.205
102400298	377.71	201.938	151.424	181.206	213.064	77.5233
102399311	0	0	10.4758	10.6025	18.7997	1.12353
102398772	2.76373	0	0	0	7.31101	2.24705
102398125	23.9523	15.1453	1.9047	34.6989	41.7772	49.4351
102397609	13.8186	16.155	40.951	19.2772	3.13329	51.6822
102397279	7.36994	4.03875	15.2376	2.89158	3.13329	10.1117
102396954	11.9762	7.06782	13.3329	13.494	15.6665	21.347
102396242	201.752	162.56	144.757	155.181	233.952	75.2762
102395928	313.223	267.567	235.23	259.278	239.175	115.723
102395273	5.52746	2.01938	0	2.89158	3.13329	1.12353
102394968	165.824	129.24	122.853	133.976	133.687	129.205
102394643	17.5036	9.08719	6.66645	36.6267	25.0663	15.7294
102394332	43.2984	35.3391	33.3322	31.8074	34.4662	13.4823
102393680	275.452	303.916	334.275	557.111	363.462	234.817
102393356	59.8808	26.2519	72.3786	23.1326	32.3773	79.7703
102412769	236.759	166.599	79.9974	213.013	241.263	96.6232
102392707	810.694	872.371	639.979	630.364	783.323	637.039
112583077	11.9762	7.06782	4.76175	7.71087	6.26658	11.2353
112583076	16.5824	24.2325	20.9517	24.0965	12.5332	41.5705
102394169	1.84249	8.07751	4.76175	6.74702	5.22215	4.4941
102394694	152.005	148.424	180.946	142.651	166.064	80.8939
102391778	0	0	0.95235	2.89158	2.08886	1.12353
102392112	17.5036	10.0969	17.1423	19.2772	10.4443	12.3588
102392659	11.9762	10.0969	9.5235	33.7351	28.1996	23.594
102392989	1.84249	0	2.85705	4.8193	0	4.4941
102393298	4.60622	27.2616	27.6181	26.0242	32.3773	17.9764
102393629	67.2507	74.7169	81.9021	104.097	67.888	99.9938
102396996	1015.21	1232.83	671.406	851.088	936.854	561.763
112583112	7.36994	10.0969	9.5235	0.963859	4.17772	7.86468
102396692	2929.55	2820.06	2317.07	2225.55	2831.45	1251.61
102390999	10.1337	17.1647	21.904	14.4579	19.8442	19.0999
102390669	335.332	350.362	313.323	347.953	349.884	351.664
102389897	532.478	428.108	498.079	577.352	454.327	478.622
102389565	367.576	406.904	366.655	405.785	372.862	215.717
102389247	50.6684	50.4844	30.4752	46.2652	29.244	14.6058
102388911	280.979	274.635	313.323	281.447	296.618	249.423
102416138	20.2673	24.2325	6.66645	3.85544	11.4887	1.12353
102414591	37.771	33.3197	35.2369	13.494	83.5544	50.5587
102413815	30.401	22.2131	10.4758	1.92772	30.2885	17.9764
102413067	58.0383	56.5425	64.7598	55.9038	77.2878	21.347
102412723	3148.81	2729.19	3256.08	3407.24	3720.26	3367.21
102410514	2.76373	3.02906	2.85705	1.92772	4.17772	8.98821
102411419	9.21243	8.07751	2.85705	1.92772	4.17772	8.98821
102412394	1373.57	1280.28	940.921	1140.25	1093.52	730.292
102410188	196.225	171.647	148.567	171.567	173.375	130.329
102408332	98.573	64.62	129.52	57.8316	159.798	117.97
102409533	985.73	1650.84	1672.33	1874.71	1542.62	669.621
112579919	6.4487	3.02906	6.66645	2.89158	20.8886	5.61763
102396092	2.76373	12.1163	2.85705	3.85544	2.08886	0
102408113	1767.87	821.886	2285.64	2141.7	1936.37	1323.51
112583099	7.36994	1.00969	12.3805	9.63859	7.31101	2.24705
112583096	12.8974	9.08719	9.5235	5.78316	13.5776	5.61763
102407783	53.4321	58.5619	63.8074	57.8316	86.6877	65.1645
102407047	6.4487	4.03875	4.76175	0.963859	3.13329	0
102405188	577.619	523.019	457.128	412.532	501.327	197.741
102405766	34.086	24.2325	35.2369	12.5302	27.1552	10.1117
102406076	98.573	26.2519	7.6188	38.5544	98.1764	99.9938
102404663	278.215	120.153	220.945	740.244	770.79	1105.55
102404338	376.788	274.635	342.846	393.255	313.329	243.805
102403692	912.031	1017.77	875.209	953.257	931.632	616.816
102395768	81.0694	72.6976	62.8551	53.0123	68.9324	41.5705
102404013	1084.3	774.431	1084.73	755.666	954.609	647.151
102402713	91.2031	68.6588	158.09	155.181	110.71	68.5351
112577762	11.9762	12.1163	13.3329	23.1326	8.35544	7.86468
102403570	27.6373	41.3972	0.95235	0.963859	29.244	11.2353
102403881	105.943	35.3391	158.09	247.712	133.687	142.688
102394885	37.771	14.1356	38.094	0	40.7328	13.4823
102393925	384.158	246.364	652.359	218.796	354.062	284.252
102392741	2.76373	1.00969	2.85705	0.963859	7.31101	2.24705
102392963	361.127	370.556	318.085	282.411	383.306	113.476
102396074	128.974	94.9107	188.565	158.073	148.309	207.852
102397627	427.457	401.856	564.743	321.929	565.037	428.063
102397086	75.5419	35.3391	84.7591	29.8796	100.265	39.3234
102398595	89.3606	132.269	89.5209	75.181	132.643	53.9292
102399130	203.595	241.315	230.469	287.23	218.286	129.205
102399460	15.6611	2.01938	3.8094	0	1.04443	0
102400440	357.442	391.759	307.609	309.399	372.862	232.57
102400757	76.4632	75.7266	59.0457	38.5544	22.9775	21.347
102404201	0	3.02906	0	0	5.22215	0
102407601	683.562	536.144	473.318	921.45	433.439	979.715
102408590	28.5585	14.1356	1.9047	67.4702	39.6884	0
102407936	0	3.02906	2.85705	0	0	7.86468
102408905	665.137	571.484	876.162	1020.73	454.327	806.692
102409438	175.957	121.163	360.941	24.0965	9.39987	661.757
102409778	304.931	280.693	531.411	272.772	158.753	511.204
102410113	6.4487	4.03875	53.3316	11.5663	5.22215	97.7468
102410452	32.2435	41.3972	148.567	96.3859	43.8661	213.47
102410782	76.4632	64.62	0	307.471	147.265	0
102411120	57.1171	26.2519	8.57115	28.9158	25.0663	12.3588
102389407	65.4083	51.4941	59.0457	75.181	45.9549	135.947
102401289	807.93	1050.08	1039.97	1078.56	883.588	687.598
102400969	367.576	239.296	199.041	257.35	243.352	310.093
102399985	198.988	165.589	124.758	143.615	174.42	123.588
102399334	0.921243	1.00969	0	0	4.17772	5.61763
102413809	174.115	15.1453	226.659	8.67473	27.1552	105.611
112580184	90.2818	450.321	263.801	221.688	330.04	241.558
102397188	159.375	168.618	206.66	201.447	200.531	312.34
102396669	116.998	126.211	72.3786	75.181	91.9099	68.5351
102396157	21.1886	19.1841	19.9993	15.4217	13.5776	13.4823
102395416	136.344	161.55	99.0444	215.904	223.508	420.199
102395106	374.946	349.352	302.847	253.495	265.285	113.476
102394782	73.6994	29.281	22.8564	206.266	72.0657	66.288
102394461	31.3223	16.155	14.2852	48.193	11.4887	15.7294
102402575	5.52746	6.05813	0	0	0	0
102392952	7.36994	1.00969	0	1.92772	1.04443	1.12353
102394104	219.256	45.436	319.037	99.2775	351.973	443.793
102406830	38.6922	39.3778	54.2839	55.9038	37.5995	42.694
102406176	50.6684	41.3972	51.4269	42.4098	27.1552	40.4469
102405858	4499.35	4413.35	5083.64	4287.25	6016.96	6829.91
102397293	935.983	754.237	1044.73	1093.98	927.454	960.615
102397620	512.211	495.757	584.743	360.483	804.211	805.568
102397932	1614.94	1538.76	1593.28	1568.2	1752.55	1886.4
102398464	63.5658	70.6782	62.8551	163.856	34.4662	67.4116
102399434	144.635	127.221	159.995	92.5305	74.1546	60.6704
102401389	1.84249	34.3294	6.66645	9.63859	2.08886	13.4823
102404823	11.9762	26.2519	3.8094	19.2772	20.8886	7.86468
102405375	225.705	272.616	203.803	237.109	239.175	283.129
102405714	326.12	349.352	189.518	278.555	357.195	484.24
112580258	2.76373	2.01938	2.85705	2.89158	4.17772	1.12353
102406458	26.716	56.5425	23.8087	13.494	11.4887	31.4587
102407005	40.5347	44.4263	30.4752	17.3495	40.7328	77.5233
102409052	405.347	296.848	406.653	304.58	276.774	407.84
102407845	44.2197	34.3294	37.1416	48.193	27.1552	31.4587
102416200	37.771	38.3682	39.9987	31.8074	24.0219	137.07
102415654	39.6135	43.4166	44.7604	60.7231	53.2659	84.2644
102393121	1668.37	1654.88	1824.7	1903.62	1796.42	1805.51
102392257	461.543	306.945	319.037	292.049	349.884	125.835
102390146	120.683	100.969	138.091	178.314	146.22	92.1291
102397253	374.946	410.943	351.417	418.315	490.882	296.611
102389823	7077.91	6870.93	7567.37	7472.8	6754.33	2739.16
102389274	1024.42	892.564	926.636	641.93	544.148	494.351
102396930	9.21243	4.03875	1.9047	14.4579	4.17772	4.4941
102414847	709.357	899.632	533.316	453.014	625.614	377.505
102415622	590.517	654.278	629.503	570.605	537.882	467.387
102414172	166.745	126.211	89.5209	93.4944	96.0876	180.888
102396324	853.071	764.334	765.689	654.46	815.7	495.475
102413646	112.392	136.308	117.139	85.7835	121.154	60.6704
102413090	3.68497	0	0	1.92772	0	1.12353
102412536	356.521	383.682	459.033	491.568	363.462	192.123
102411892	58.0383	60.5813	35.2369	28.9158	41.7772	46.0646
102412212	136.344	101.979	154.281	181.206	217.242	115.723
102411323	500.235	415.992	519.031	393.255	461.638	315.711
102410226	415.481	375.604	307.609	526.267	338.395	459.522
102410783	137.265	170.637	206.66	220.724	176.509	179.764
102409895	450.488	474.553	389.511	443.375	453.283	187.629
102409342	0.921243	3.02906	0	1.92772	0	4.4941
102407077	255.184	193.86	193.327	133.013	251.708	43.8175
102405124	96.7305	115.104	99.0444	112.772	58.4881	31.4587
102406536	243.208	401.856	219.993	238.073	198.442	152.8
102396018	0	4.03875	2.85705	0	1.04443	2.24705
102395690	432.984	429.118	380.94	346.989	370.773	444.916
102395353	99.4942	129.24	104.758	90.6028	82.51	71.9057
102402323	268.082	256.461	163.804	164.82	201.575	160.664
102401997	363.891	285.742	329.513	366.267	281.996	158.417
102401671	342.702	310.984	264.753	284.339	342.573	130.329
102399828	303.089	265.548	302.847	262.17	249.619	120.217
102399511	456.015	399.837	418.081	437.592	340.484	253.917
102396421	1406.74	1154.07	1017.11	1051.57	1544.71	531.428
102397033	948.88	904.681	919.017	962.895	878.366	629.175
102397586	326.12	440.224	477.127	446.267	440.75	366.269
102398540	601.572	687.598	468.556	560.966	543.104	275.264
102395901	737.916	683.559	721.881	480.002	833.455	189.876
102395585	91.2031	106.017	106.663	91.5666	114.887	83.1409
102395251	210.043	217.083	175.232	213.977	223.508	141.564
102394410	123.447	140.347	136.186	141.687	182.775	87.635
102394086	13.8186	20.1938	14.2852	11.5663	18.7997	22.4705
112580364	11.0549	4.03875	4.76175	2.89158	2.08886	2.24705
112580369	4.60622	2.01938	7.6188	3.85544	0	6.74116
102393762	970.99	796.644	959.016	1100.73	851.211	712.315
102393224	198.988	253.432	155.233	177.35	227.686	275.264
102392905	567.486	705.772	748.547	669.882	937.898	989.826
102391155	2000.94	2242.52	1932.32	2000.97	2026.19	2833.53
102390819	0.921243	9.08719	14.2852	9.63859	4.17772	2.24705
102389169	513.132	767.363	346.655	309.399	396.884	319.081
102416379	698.302	708.801	746.642	465.544	695.591	747.145
102415506	2.76373	0	0	0	2.08886	2.24705
102414966	0	3.02906	1.9047	0	0	4.4941
102415188	818.064	1072.29	512.364	581.207	834.5	623.557
102413424	311.38	293.819	265.706	189.88	330.04	334.811
102412107	297.561	352.381	370.464	369.158	325.862	217.964
102413089	230.311	168.618	185.708	156.145	183.82	93.2527
102408804	58.9596	50.4844	80.9497	62.6509	55.3548	75.2762
102410006	40.5347	45.436	50.4745	66.5063	38.6439	67.4116
102410668	26.716	30.2906	18.0946	31.8074	28.1996	16.8529
102408040	0.921243	12.1163	5.7141	11.5663	12.5332	5.61763
102406322	122.525	185.783	126.662	144.579	139.954	86.5115
102405563	150.163	76.7363	253.325	263.134	172.331	85.388
112577780	23.0311	25.2422	7.6188	13.494	10.4443	11.2353
102404373	105.022	129.24	57.141	77.1087	100.265	21.347
102401451	2.76373	3.02906	0.95235	0.963859	1.04443	1.12353
102399180	14.7399	36.3488	19.047	18.3133	30.2885	21.347
102397784	366.655	393.778	207.612	295.905	320.64	299.981
102397251	920.322	941.029	949.493	871.329	1045.47	816.803
102395584	76.4632	121.163	97.1397	86.7473	129.509	78.6468
102394726	0.921243	0	4.76175	0.963859	0	3.37058
102398131	270.845	326.129	239.992	280.483	265.285	116.847
102397616	89.3606	83.8041	116.187	45.3014	73.1101	64.041
102400515	2729.64	2660.53	2378.02	1742.66	2668.52	1674.05
102401058	60.802	65.6297	116.187	65.5424	97.132	56.1763
102402994	62.6445	33.3197	116.187	29.8796	68.9324	93.2527
102401700	1758.65	1890.14	2429.44	2531.09	2035.59	1790.9
112578056	2.76373	4.03875	0	4.8193	1.04443	3.37058
102390174	421.008	470.515	363.798	428.917	509.682	565.134
102390742	48.8259	79.7654	50.4745	78.0726	67.888	56.1763
102389855	15.6611	35.3391	142.852	621.689	19.8442	30.3352
112578062	202.673	247.374	218.088	224.579	272.596	367.393
112578055	21.1886	27.2616	20.9517	9.63859	16.7109	12.3588
102389103	192.54	159.531	225.707	203.374	168.153	239.311
102416543	386.001	332.187	341.894	289.158	306.018	201.111
102389448	0.921243	2.01938	1.9047	2.89158	1.04443	1.12353
102389760	356.521	338.246	377.13	366.267	424.039	314.587
102390092	222.02	223.141	173.328	217.832	208.886	130.329
112580651	1.84249	1.00969	4.76175	0	4.17772	0
102395299	570.249	563.406	541.887	664.099	575.481	415.705
102407293	46.9834	44.4263	24.7611	34.6989	32.3773	30.3352
102406973	1282.37	1242.93	1268.53	1329.16	1493.54	686.474
102406224	1.84249	1.00969	12.3805	50.1207	11.4887	1.12353
102405459	1045.61	1144.99	919.017	906.992	1022.5	1020.16
102405132	469.834	480.612	525.697	555.183	468.949	631.422
102404387	0.921243	0	3.8094	0	8.35544	4.4941
102403401	1.84249	2.01938	0.95235	0	1.04443	1.12353
102411796	0	1.00969	0	0.963859	4.17772	0
102403077	1107.33	1026.85	1267.58	1272.29	1334.78	640.41
102402227	668.822	788.567	726.643	889.642	732.146	755.009
102402010	6.4487	1.00969	1.9047	0	0	0
102401685	2362.07	2092.07	2237.07	2728.69	1955.17	2715.56
102401370	559.195	553.309	455.223	586.99	677.835	644.904
112580693	32.2435	52.5038	40.951	62.6509	34.4662	78.6468
102399944	959.014	984.446	1052.35	1088.2	1113.36	1234.76
102399413	14.7399	5.04844	15.2376	8.67473	10.4443	48.3116
102398763	27.6373	41.3972	24.7611	50.1207	55.3548	50.5587
102398234	158.454	166.599	138.091	147.47	129.509	138.194
102397694	776.608	895.594	842.829	973.498	986.987	362.899
102397149	1799.19	1971.92	1823.75	2218.8	2223.59	1759.44
102396231	21.1886	27.2616	24.7611	17.3495	14.622	33.7058
102396844	1518.21	1372.17	1404.72	1884.34	1473.69	1511.14
102394846	14.7399	22.2131	17.1423	17.3495	10.4443	16.8529
112580816	0.921243	2.01938	1.9047	0	5.22215	1.12353
102394100	430.22	561.387	954.254	786.509	455.372	648.274
102392810	292.955	308.965	183.803	250.603	316.462	161.788
102392488	11471.3	9612.23	11576.8	12889.7	10731.5	11946.5
102391611	222.941	177.705	149.519	118.555	228.73	129.205
102390490	343.624	428.108	246.659	264.097	295.574	324.699
102389937	28.5585	31.3003	12.3805	42.4098	12.5332	15.7294
102389606	257.027	212.035	159.042	240.965	178.598	88.7586
102416294	5.52746	14.1356	12.3805	3.85544	6.26658	7.86468
102416622	8.29119	2.01938	7.6188	3.85544	7.31101	8.98821
102415079	537.085	564.416	479.984	531.086	600.547	259.535
102414524	324.278	284.732	430.462	385.544	346.751	321.328
102410125	972.833	914.778	862.829	983.137	972.365	806.692
112580872	16.5824	22.2131	32.3799	19.2772	15.6665	21.347
102413962	376.788	376.614	406.653	434.701	354.062	302.228
102412877	1872.89	1849.75	1903.75	1832.3	2127.5	1087.57
102411454	21.1886	19.1841	19.9993	17.3495	30.2885	47.1881
102410244	7381	6089.43	9001.61	9815.94	7496.92	8029.84
102410790	24.8736	26.2519	39.0463	22.1688	29.244	19.0999
102411129	1145.11	1065.22	1090.44	1143.14	1100.83	1232.51
102409453	63.5658	81.7848	68.5692	93.4944	59.5325	50.5587
102408921	372.182	411.953	273.324	309.399	343.618	207.852
102407715	467.991	431.137	479.984	519.52	435.527	223.582
102406662	202.673	233.238	296.181	286.266	260.063	201.111
102409793	2891.78	2721.11	2996.09	2031.82	4039.86	1526.87
112580924	1.84249	0	3.8094	4.8193	5.22215	2.24705
102403948	549.982	519.989	462.842	535.906	417.772	269.646
102405644	105.943	80.7751	61.9027	111.808	85.6433	69.6586
102409137	54.3533	55.5329	13.3329	19.2772	13.5776	24.7176
102403400	336.254	395.798	306.657	363.375	262.152	184.258
102402419	157.533	156.502	182.851	179.278	163.976	66.288
102401900	318.75	215.064	180.946	159.037	160.842	92.1291
102400828	433.905	295.839	364.75	425.062	350.929	102.241
102400502	117.919	83.8041	117.139	74.2172	121.154	40.4469
102399943	346.387	471.524	261.896	302.652	406.283	287.623
102408815	887.157	907.71	900.923	831.811	811.522	396.605
102399628	327.041	390.749	301.895	416.387	371.817	188.752
102399082	531.557	507.873	540.935	707.473	548.326	366.269
102398556	11.9762	21.2035	23.8087	29.8796	30.2885	15.7294
102398233	15926.4	14775.8	19767.9	20977.4	16827.9	9960.06
102397693	292.034	390.749	257.134	297.833	372.862	339.305
102396334	585.911	621.968	580.933	561.93	542.059	279.758
102396640	1224.33	1187.39	1668.52	1365.79	1250.18	1063.98
102397374	302.168	322.091	289.514	271.808	349.884	249.423
102408491	517.739	512.922	439.986	471.327	463.727	233.693
102395601	1.84249	2.01938	4.76175	2.89158	2.08886	1.12353
102394631	11.9762	12.1163	6.66645	29.8796	12.5332	22.4705
102393451	1938.3	1790.18	1555.19	1388.92	1653.33	1025.78
102393133	64.487	47.4553	63.8074	71.3256	68.9324	46.0646
102392808	125.289	67.6491	95.235	137.832	107.576	125.835
102392584	11.0549	4.03875	3.8094	0	3.13329	4.4941
102392269	23.0311	20.1938	21.904	55.9038	26.1108	28.0881
102391940	152.926	111.066	160.947	209.157	137.865	174.147
102391390	101.337	66.6394	79.9974	120.482	84.5989	67.4116
102391047	291.113	306.945	278.086	375.905	287.218	87.635
102390270	20.2673	14.1356	8.57115	20.241	16.7109	7.86468
102389936	2.76373	3.02906	0	0.963859	8.35544	3.37058
102389065	11.0549	8.07751	14.2852	18.3133	16.7109	23.594
102416069	699.223	502.825	522.84	379.761	358.24	583.11
102415524	0.921243	0	0.95235	0.963859	4.17772	3.37058
112581120	1.84249	2.01938	0.95235	0.963859	1.04443	0
102396295	1678.5	1853.79	1504.71	1728.2	1756.73	1712.25
112581122	28.5585	12.1163	11.4282	12.5302	14.622	48.3116
112581124	11.0549	6.05813	5.7141	9.63859	14.622	20.2235
112578775	15.6611	5.04844	17.1423	8.67473	13.5776	4.4941
102402022	2033.18	2000.19	2418.97	2293.99	2239.26	2594.22
102393548	3.68497	9.08719	12.3805	4.8193	5.22215	34.8293
102389834	15.6611	9.08719	15.2376	3.85544	6.26658	30.3352
102389298	19677.8	23441.9	21583.1	16392.4	21846.3	17314.7
102395807	269.924	242.325	362.845	320.001	300.796	193.246
102391722	397.056	382.672	470.461	441.448	396.884	468.51
102393143	303.089	397.817	539.982	354.7	534.748	498.846
102393461	316.908	267.567	434.271	397.11	394.795	537.045
102393783	202.673	223.141	191.422	198.555	231.864	275.264
102395493	13.8186	10.0969	10.4758	4.8193	17.7553	21.347
112581196	4.60622	10.0969	11.4282	9.63859	3.13329	23.594
102402273	3212.37	3534.92	2683.72	2759.53	3069.58	3491.92
102401948	110.549	176.695	132.377	136.868	130.554	185.382
102400766	797.796	710.821	717.119	644.822	688.28	1001.06
102400118	2198.09	2459.6	2104.69	2058.8	2440.83	2234.69
102399793	687.247	606.823	599.98	634.219	604.725	980.838
102398706	409.032	372.575	548.553	525.303	377.039	539.292
102399465	550.903	563.406	527.602	657.352	482.527	362.899
102397536	26.716	20.1938	32.3799	38.5544	19.8442	37.0764
102395856	1439.9	1499.39	1309.48	1028.44	1774.49	1493.17
102396579	1771.55	1554.92	1667.56	1537.36	1419.38	1186.44
102393610	1281.45	1100.56	1367.57	1404.34	1274.2	1634.73
102393282	5.52746	12.1163	5.7141	3.85544	2.08886	16.8529
102408414	0.921243	1.00969	0.95235	0.963859	1.04443	1.12353
112578427	0.921243	2.01938	5.7141	0.963859	2.08886	14.6058
102407484	555.51	804.722	676.168	522.412	766.612	408.963
102415033	2396.15	2699.91	2618.01	2761.46	3137.47	4284
102414017	198.067	201.938	139.043	149.398	186.953	247.176
102413493	389.686	357.43	360.941	421.207	357.195	320.205
102412943	156.611	135.298	193.327	206.266	143.087	150.552
102412174	1879.34	1977.98	1651.37	1565.31	1747.33	1893.14
102411849	108.707	95.9204	153.328	145.543	110.71	153.923
102403507	20.2673	17.1647	22.8564	18.3133	15.6665	15.7294
102404368	512.211	478.592	503.793	553.255	602.636	440.422
112583242	5.52746	3.02906	0.95235	2.89158	3.13329	6.74116
102406531	3301.73	3669.21	4111.29	3854.47	3703.55	4198.62
102407279	454.173	450.321	354.274	356.628	393.75	384.246
102408700	174.115	106.017	127.615	174.459	145.176	101.117
102412856	1676.66	1474.14	1623.76	1479.52	1596.93	1686.41
102412532	3.68497	0	5.7141	4.8193	0	7.86468
102390137	99.4942	193.86	113.33	157.109	83.5544	76.3998
102389814	175.036	274.635	154.281	186.025	176.509	265.152
102389492	2220.2	2704.95	2212.31	1791.81	2999.6	3052.62
102416046	72.7782	86.8332	100.949	167.712	127.42	89.8821
102415298	1307.24	1236.87	1804.7	1532.54	1748.38	1243.74
102414382	13.8186	4.03875	9.5235	3.85544	16.7109	8.98821
112581411	3.68497	2.01938	0.95235	1.92772	0	0
102413415	30.401	28.2713	70.4739	47.2291	20.8886	32.5823
102413083	445.882	424.069	558.077	481.93	533.704	515.698
102401071	171.351	196.889	281.895	233.254	219.33	395.481
102401603	151.084	178.715	231.421	208.194	270.507	211.223
102402135	13.8186	19.1841	14.2852	7.71087	12.5332	11.2353
102402451	931.377	832.993	1021.87	810.606	879.41	875.227
112581436	99.4942	97.9398	106.663	86.7473	87.7321	85.388
102414550	114.234	95.9204	122.853	130.121	144.131	160.664
102403006	2222.96	2618.12	2035.17	611.087	1678.4	1780.79
102403326	10.1337	11.1066	4.76175	0	5.22215	0
112578434	52.5109	26.2519	15.2376	5.78316	17.7553	5.61763
102403554	1126.68	1323.7	1087.58	1199.04	1042.34	1161.73
102395275	269.924	231.219	497.126	187.953	226.641	308.97
102394969	1782.61	1015.75	4537.95	1347.48	1860.13	3873.92
102401894	11.0549	12.1163	20.9517	22.1688	6.26658	21.347
102409335	2.76373	1.00969	16.1899	0	0	1.12353
102408129	156.611	128.23	338.084	229.399	96.0876	342.675
102407803	50.6684	38.3682	50.4745	29.8796	42.8216	66.288
102407475	1.84249	5.04844	0.95235	5.78316	0	2.24705
102407176	11.0549	23.2228	35.2369	18.3133	7.31101	50.5587
102406315	1550.45	1294.42	1669.47	1431.33	1879.97	1803.26
102405672	898.212	805.731	936.16	1003.38	875.233	759.504
102400836	7.36994	2.01938	13.3329	5.78316	0	1.12353
102401161	11.9762	5.04844	4.76175	0	0	0
102393861	1.84249	5.04844	0	0.963859	1.04443	3.37058
102408816	349.151	284.732	383.797	341.206	306.018	337.058
102408259	124.368	111.066	150.471	104.097	116.976	173.023
102407948	3661.02	3784.31	3932.25	3753.27	4127.59	4883.97
102407083	996.785	1130.85	1111.39	1669.4	1244.96	2174.02
102409795	19.3461	11.1066	34.2846	22.1688	14.622	29.2117
102403527	760.947	691.636	974.254	814.461	913.877	1052.74
102403302	0.921243	2.01938	1.9047	5.78316	3.13329	3.37058
102405463	175.957	110.056	134.281	179.278	161.887	473.004
112581543	4.60622	2.01938	0	4.8193	3.13329	2.24705
112578787	1.84249	0	0.95235	1.92772	1.04443	1.12353
112581545	0	0	1.9047	0.963859	3.13329	0
102407084	2.76373	1.00969	0.95235	0	3.13329	1.12353
102407295	74.6207	115.104	70.4739	74.2172	84.5989	92.1291
102407614	404.426	382.672	343.798	352.773	452.238	550.528
112578443	0	0	0	1.92772	5.22215	3.37058
102401804	515.896	396.807	560.934	441.448	471.038	533.675
102398701	569.328	588.648	472.365	490.604	467.905	667.374
102397953	3.68497	4.03875	7.6188	12.5302	7.31101	3.37058
102401194	0	0	3.8094	0.963859	9.39987	11.2353
102397630	86.5968	98.9495	143.805	132.049	77.2878	155.047
102397092	1.84249	7.06782	18.0946	12.5302	2.08886	1.12353
102396477	10.1337	8.07751	4.76175	5.78316	13.5776	25.8411
102394256	2.76373	11.1066	5.7141	6.74702	9.39987	16.8529
102394044	30.401	46.4457	39.0463	42.4098	36.5551	41.5705
102393719	518.66	513.931	581.886	557.111	460.594	520.193
102390176	112.392	76.7363	70.4739	96.3859	66.8435	101.117
102389856	51.5896	43.4166	53.3316	65.5424	48.0438	110.106
102389207	4526.99	4707.17	5048.41	4820.26	4592.36	3927.85
112577767	35.0072	41.3972	29.5228	21.2049	43.8661	30.3352
102389530	18.4249	30.2906	6.66645	32.7712	17.7553	24.7176
102406555	5.52746	5.04844	11.4282	2.89158	1.04443	0
102405811	3254.75	3880.23	2478.01	2188.92	2948.43	2731.29
102405465	3187.5	4178.09	2208.5	2385.55	2668.52	3398.67
102415711	449.567	453.35	537.125	530.123	466.86	530.304
102391245	0	1.00969	6.66645	0.963859	3.13329	0
102390345	22.1098	14.1356	19.9993	18.3133	6.26658	6.74116
102389803	15.6611	7.06782	16.1899	9.63859	2.08886	1.12353
102393968	6.4487	1.00969	11.4282	7.71087	3.13329	8.98821
102392673	121.604	89.8623	153.328	174.459	89.821	122.464
112581725	0	1.00969	0.95235	0	3.13329	1.12353
102393003	331.647	369.546	408.558	344.098	345.706	461.769
102412018	1.84249	3.02906	2.85705	2.89158	2.08886	3.37058
102411347	3743.93	3235.04	4100.82	4317.13	3330.69	3625.62
102410577	844.78	956.175	990.444	917.594	862.699	1087.57
102410031	46.0622	29.281	33.3322	52.0484	32.3773	57.2998
102409146	103.179	76.7363	128.567	106.988	75.199	251.67
112581741	28.5585	45.436	28.5705	13.494	30.2885	21.347
112583055	4.60622	3.02906	5.7141	0	4.17772	5.61763
102407093	648.555	606.823	750.451	535.906	683.057	1023.53
102408269	183.327	229.199	200.946	165.784	206.797	197.741
102403161	334.411	367.527	461.89	389.399	389.572	241.558
102401215	523.266	610.861	608.551	587.954	469.994	597.716
112581754	58.0383	50.4844	53.3316	82.8919	64.7547	107.858
112581753	39.6135	36.3488	17.1423	24.0965	35.5106	43.8175
102402826	11.0549	11.1066	8.57115	13.494	22.9775	4.4941
102402182	1729.17	1823.5	2059.93	1945.07	1756.73	2420.07
102400567	11.0549	9.08719	9.5235	7.71087	3.13329	13.4823
102399363	151.084	79.7654	85.7115	106.025	73.1101	38.1999
102398186	631.051	676.491	1036.16	583.135	697.679	798.827
102397871	117.919	48.465	59.998	185.061	97.132	94.3762
102396497	74.6207	54.5232	103.806	27.9519	30.2885	131.453
102416388	556.431	733.034	874.257	716.147	606.814	1059.48
112581769	19.3461	11.1066	17.1423	6.74702	8.35544	19.0999
112583155	0.921243	0	0	0	2.08886	3.37058
102415854	4698.34	3620.74	3972.25	3569.17	3805.9	5035.64
102414290	91.2031	82.7944	99.9967	86.7473	81.4656	80.8939
102413958	336.254	376.614	479.032	461.689	334.218	344.922
102413427	321.514	291.8	237.135	333.495	277.818	339.305
102412220	1850.78	1806.33	1970.41	2236.15	2238.21	2299.86
102411899	70.0145	36.3488	189.518	98.3137	56.3992	148.305
102411328	263.476	199.918	285.705	302.652	233.952	344.922
102411004	213.728	247.374	279.038	298.796	278.863	290.993
112581802	4.60622	2.01938	0.95235	0	0	1.12353
102403721	1663.76	1859.85	1531.38	1293.5	1827.75	2222.33
102403514	0	1.00969	2.85705	0.963859	0	2.24705
102402641	411.796	555.329	502.841	488.677	519.082	479.746
112583151	2.76373	4.03875	2.85705	0	1.04443	1.12353
102401770	25.7948	21.2035	19.047	36.6267	18.7997	13.4823
102401453	5.52746	25.2422	21.904	2.89158	62.6658	2.24705
102395850	2114.25	2475.76	2304.69	2146.51	2462.77	3036.89
102394155	238.602	199.918	264.753	227.471	245.441	266.276
102395307	1309.09	1058.15	1520.9	1680.01	1216.76	1056.11
102393823	25.7948	38.3682	35.2369	40.4821	13.5776	25.8411
102389454	239.523	253.432	329.513	301.688	221.419	282.005
102390422	10.1337	14.1356	5.7141	5.78316	2.08886	6.74116
102390771	590.517	669.423	553.315	613.015	539.97	762.874
102393074	436.669	441.234	546.649	571.569	497.149	564.01
102389110	1.84249	4.03875	1.9047	2.89158	1.04443	3.37058
102416549	44.2197	47.4553	61.9027	53.9761	49.0882	56.1763
102416017	37.771	2.01938	0	6.74702	31.3329	58.4234
102415689	23.0311	16.155	13.3329	5.78316	13.5776	33.7058
102415141	0.921243	3.02906	1.9047	0.963859	2.08886	1.12353
102414240	140.95	78.7557	119.996	89.6389	123.243	129.205
102412804	21.1886	25.2422	41.9034	27.9519	10.4443	11.2353
102412267	45.1409	134.289	121.901	74.2172	140.998	160.664
102411947	16.5824	33.3197	18.0946	32.7712	28.1996	40.4469
102409286	0	1.00969	0	6.74702	3.13329	0
102394293	264.397	361.468	302.847	135.904	910.743	426.94
102395565	437.59	394.788	406.653	342.17	441.794	473.004
102395883	264.397	326.129	318.085	252.531	328.996	606.704
102396399	8.29119	27.2616	4.76175	8.67473	30.2885	5.61763
102393604	14.7399	12.1163	38.094	22.1688	5.22215	37.0764
102396168	426.536	617.929	347.608	347.953	430.305	789.839
102397083	13.8186	11.1066	21.904	21.2049	73.1101	32.5823
102408826	0	3.02906	0.95235	0.963859	6.26658	14.6058
112582015	1.84249	1.00969	6.66645	0.963859	2.08886	2.24705
102409593	6.4487	9.08719	4.76175	0.963859	5.22215	1.12353
102410579	16.5824	68.6588	15.2376	20.241	17.7553	66.288
102410252	168.587	204.967	108.568	203.374	268.419	243.805
102411144	18.4249	16.155	71.4262	30.8435	8.35544	31.4587
102415213	11.9762	2.01938	24.7611	31.8074	12.5332	47.1881
102396548	697.381	705.772	756.166	901.208	789.589	984.209
102397052	337.175	363.488	472.365	463.616	326.907	404.469
102398662	0.921243	6.05813	0	0.963859	2.08886	6.74116
102395707	1023.5	1011.71	1251.39	1333.98	1164.54	1248.24
102395168	518.66	374.594	654.264	161.928	273.641	298.858
102394640	1797.35	2022.41	3203.7	1630.85	1949.95	2220.09
112583105	0.921243	5.04844	2.85705	2.89158	0	8.98821
102391290	153.848	162.56	192.375	213.013	209.93	379.752
112578099	1114.7	2046.64	29.5228	1386.99	1220.94	1069.6
102391843	131.738	215.064	212.374	213.977	156.665	248.299
102392399	3057.61	3166.38	2963.71	2904.11	2957.83	3808.75
102390610	1216.96	1703.34	1036.16	1161.45	1454.89	1157.23
112578098	18.4249	17.1647	9.5235	10.6025	10.4443	15.7294
102397484	346.387	409.933	368.559	430.845	382.261	594.345
102410445	3616.8	4599.13	2712.29	3225.07	5220.06	4027.84
102410107	4561.07	4352.77	12304.4	3846.76	8557.02	9720.75
112582097	17.5036	14.1356	15.2376	14.4579	64.7547	21.347
102393860	1866.44	1720.51	1728.51	1786.03	1925.93	1705.51
102408469	3.68497	0	2.85705	0.963859	3.13329	0
112582996	2.76373	0	0.95235	0.963859	0	5.61763
102393535	107.785	172.657	111.425	134.94	115.932	150.552
102407174	0	2.01938	0	0	0	5.61763
102406644	261.633	145.395	192.375	499.279	261.108	444.916
102404879	423.772	356.42	469.508	398.074	337.351	607.828
102405670	9.21243	6.05813	12.3805	10.6025	9.39987	19.0999
112578805	3.68497	6.05813	15.2376	9.63859	9.39987	0
102403925	31.3223	23.2228	20.9517	19.2772	18.7997	24.7176
102409165	29.4798	28.2713	37.1416	39.5182	32.3773	28.0881
102411153	484.574	515.951	549.506	512.773	507.593	568.504
102409943	2039.63	2410.13	2364.68	2386.52	2109.75	2013.36
102412359	2120.7	1702.33	1695.18	1796.63	2041.86	1896.51
102411486	83.8331	84.8138	79.9974	48.193	93.9987	86.5115
112578107	155.69	181.744	155.233	167.712	202.619	206.729
102411823	725.018	1010.7	947.588	864.582	1047.56	1117.91
102409237	816.221	929.923	1012.35	1068.92	885.677	1187.57
102416408	2356.54	2485.85	2523.73	2703.63	2512.9	2467.26
102414756	70.9357	83.8041	60.9504	112.772	68.9324	80.8939
102389617	10.1337	7.06782	17.1423	14.4579	10.4443	19.0999
112582194	1.84249	2.01938	0	2.89158	5.22215	2.24705
102403373	596.965	559.367	626.646	840.485	784.367	576.369
102389164	1565.19	1661.95	1878.99	1949.89	1616.78	2038.08
102389497	116.077	258.48	123.805	156.145	253.797	201.111
102389820	248.736	233.238	217.136	273.736	320.64	308.97
102414769	4.60622	0	8.57115	1.92772	7.31101	1.12353
112582245	0.921243	5.04844	0	3.85544	1.04443	0
102415104	338.096	318.052	385.702	304.58	345.706	403.346
102393581	121.604	183.763	101.901	75.181	107.576	106.735
102414856	85.6756	111.066	76.188	82.8919	69.9768	143.811
102407990	577.619	617.929	662.835	689.159	620.392	829.162
102408304	415.481	563.406	545.696	655.424	641.28	778.604
102410603	51.5896	61.591	51.4269	71.3256	55.3548	40.4469
102402410	10.1337	6.05813	12.3805	3.85544	11.4887	25.8411
102406321	2.76373	4.03875	1.9047	5.78316	4.17772	6.74116
102393773	81.0694	79.7654	194.279	121.446	90.8654	284.252
102395486	210.965	242.325	156.185	160.965	239.175	364.022
102416280	58.0383	44.4263	33.3322	84.8196	56.3992	69.6586
112582284	5.52746	2.01938	0.95235	1.92772	7.31101	11.2353
102397900	243.208	171.647	169.518	126.266	390.617	259.535
102390156	623.682	607.832	614.266	544.581	509.682	753.886
102395473	0.921243	10.0969	25.7134	16.3856	14.622	48.3116
102394323	64.487	57.5522	105.711	99.2775	90.8654	65.1645
102393770	1374.49	1224.75	1620.9	1730.13	1484.14	1631.36
102393446	523.266	414.982	476.175	520.484	409.417	467.387
102408137	1657.32	1863.88	2253.26	2191.82	2090.95	1854.94
112578469	0.921243	4.03875	0	20.241	3.13329	4.4941
102408480	258.869	253.432	212.374	212.049	208.886	271.893
102410547	367.576	320.071	261.896	293.013	302.885	302.228
102409896	296.64	350.362	366.655	512.773	284.085	422.446
102390125	1024.42	1151.04	1178.06	1117.11	1169.76	1277.45
102390997	1121.15	1187.39	1088.54	1223.14	1160.36	1540.35
112578814	6.4487	14.1356	14.2852	6.74702	17.7553	4.4941
102397555	0.921243	1.00969	2.85705	2.89158	2.08886	0
102393516	760.025	717.888	536.173	747.955	666.347	633.669
102393199	9.21243	13.1259	7.6188	2.89158	10.4443	24.7176
102403327	2.76373	3.02906	2.85705	4.8193	2.08886	7.86468
102402782	80.1481	97.9398	80.9497	51.0845	61.6214	61.7939
102403658	1064.04	1035.94	1544.71	1391.81	1352.54	1487.55
102414731	37.771	33.3197	57.141	49.1568	42.8216	89.8821
112582340	20.2673	32.31	33.3322	11.5663	26.1108	55.0528
102414960	2468.93	1472.13	2292.31	2547.48	2460.68	2530.18
102392911	3.68497	2.01938	6.66645	0	4.17772	0
112577749	7.36994	6.05813	4.76175	2.89158	0	6.74116
102398739	956.25	814.818	1034.25	1249.16	901.343	1110.04
102399386	644.87	582.59	609.504	538.797	659.036	633.669
112582351	16.5824	27.2616	19.047	14.4579	27.1552	34.8293
102399921	339.017	375.604	332.37	312.29	398.972	576.369
102416662	0	0	0.95235	0	7.31101	0
102389437	1684.03	1720.51	1779.94	1631.81	2273.72	1258.35
102390404	6.4487	4.03875	5.7141	5.78316	8.35544	13.4823
102391080	44.2197	49.4747	44.7604	45.3014	25.0663	64.041
102390755	1183.8	887.516	1929.46	2343.14	837.633	1656.08
102391422	0	7.06782	0	1.92772	3.13329	6.74116
102393066	55.2746	30.2906	34.2846	36.6267	50.1327	33.7058
102393915	1695.09	1511.5	1951.36	1936.39	1723.31	1944.82
112582552	30.401	41.3972	44.7604	50.1207	36.5551	47.1881
102394462	837.41	796.644	1027.59	988.92	1012.05	1153.86
112582997	26.716	19.1841	24.7611	34.6989	16.7109	29.2117
102395636	337.175	285.742	379.987	425.062	283.041	402.222
102396158	584.989	581.58	613.313	666.991	724.835	552.775
102398263	50.6684	29.281	88.5685	29.8796	50.1327	43.8175
102397303	1.84249	2.01938	0	0	4.17772	1.12353
102410518	9.21243	2.01938	8.57115	0	8.35544	11.2353
102409868	311.38	549.27	380.94	293.013	279.907	271.893
102412680	1058.51	1733.63	842.829	873.257	1253.32	1130.27
112583132	1.84249	1.00969	2.85705	0	3.13329	0
102412353	707.515	522.009	688.549	882.895	719.612	660.633
102411820	395.213	388.73	381.892	461.689	340.484	284.252
102394596	0.921243	0	0.95235	1.92772	2.08886	2.24705
102416342	14.7399	6.05813	36.1893	22.1688	6.26658	17.9764
112582765	4.60622	6.05813	1.9047	0	0	4.4941
102414954	2327.98	1915.38	1734.23	1877.6	1955.17	2634.67
112582774	16.5824	22.2131	9.5235	7.71087	22.9775	50.5587
102415500	2236.78	2577.73	2726.58	2619.77	2993.34	3472.82
112582773	7.36994	6.05813	6.66645	3.85544	6.26658	12.3588
102414384	18.4249	8.07751	17.1423	11.5663	5.22215	24.7176
102390363	525.109	65.6297	302.847	74.2172	573.392	486.487
102416059	725.94	881.458	1416.14	1595.19	2080.51	1959.43
102390193	776.608	555.329	583.79	623.617	602.636	1166.22
102392859	102.258	75.7266	180.946	156.145	68.9324	69.6586
102391546	0.921243	2.01938	0.95235	2.89158	1.04443	2.24705
102397839	484.574	397.817	500.936	485.785	426.128	657.263
102397514	3.68497	0	0.95235	0	0	2.24705
102398584	1382.79	1138.93	1436.14	1591.33	1684.67	1733.6
102399118	2028.58	2668.61	2340.88	2129.17	2371.9	2659.39
102389646	14.7399	4.03875	13.3329	18.3133	13.5776	48.3116
102400322	112.392	124.192	118.091	53.0123	103.399	123.588
102400644	547.218	668.414	514.269	556.147	769.745	660.633
102401183	2223.88	2253.62	2306.59	2291.09	2719.7	3377.32
112583418	0.921243	13.1259	8.57115	9.63859	6.26658	5.61763
102402358	518.66	426.088	480.937	537.834	504.46	879.721
102404293	6456.99	7126.38	6447.41	7036.17	7272.37	7443.36
102403980	222.02	203.957	267.61	346.025	247.53	334.811
112583039	6.4487	2.01938	2.85705	1.92772	1.04443	4.4941
102405724	9170.97	9424.43	12381.5	8385.58	7809.21	7245.62
102406576	3289.76	3487.46	4927.46	3941.22	3398.58	3459.34
102407110	26.716	15.1453	54.2839	36.6267	13.5776	40.4469
102407647	508.526	538.164	510.459	505.062	687.235	640.41
102408301	7.36994	12.1163	10.4758	8.67473	7.31101	30.3352
102409059	5.52746	4.03875	3.8094	0	3.13329	0
102390644	16.5824	19.1841	15.2376	11.5663	24.0219	44.941
102411158	272.688	246.364	279.038	242.893	247.53	394.358
102393392	449.567	406.904	369.512	364.339	350.929	375.258
102393073	220.177	257.471	236.183	246.748	198.442	267.399
102393927	884.393	1066.23	649.502	661.207	1142.61	649.398
102396173	266.239	209.005	250.468	281.447	210.975	261.782
102396474	624.603	466.476	513.316	449.158	458.505	399.975
102397090	1967.78	1636.7	1647.56	1845.79	2034.55	2072.91
102396784	63.5658	52.5038	107.616	92.5305	81.4656	201.111
102390255	7554.19	6904.25	7468.33	7976.9	8380.51	10041
102390472	127.132	1.00969	203.803	207.23	319.596	111.229
102391150	11.0549	15.1453	15.2376	44.3375	25.0663	131.453
102391488	4.60622	3.02906	2.85705	0.963859	1.04443	0
112582912	0	0	1.9047	0	4.17772	0
102391814	2781.23	3097.72	3166.56	3587.48	2775.05	3263.84
102408424	1892.23	1944.66	2026.6	2138.8	2195.39	1925.72
102409282	181.485	180.734	211.422	203.374	194.264	177.517
102408760	139.108	145.395	150.471	175.422	160.842	173.023
102410072	437.59	533.115	558.077	502.171	460.594	775.233
102410830	1040.08	1152.05	910.446	1007.23	1133.21	1320.14
102411843	743.443	739.092	1005.68	818.317	724.835	622.433
102412372	514.975	481.621	407.606	606.268	621.436	642.657
102412699	0.921243	1.00969	7.6188	18.3133	4.17772	4.4941
102412929	339.939	317.042	290.467	387.471	298.707	560.639
102415020	537.085	448.302	582.838	471.327	595.325	629.175
102415560	130.817	125.201	159.042	153.254	154.576	204.482
102416449	27.6373	19.1841	36.1893	26.9881	8.35544	22.4705
102395114	496.55	608.842	456.175	516.629	488.793	458.399
102390417	323.356	261.509	335.227	128.193	264.241	253.917
102390768	1116.55	1080.37	1341.86	1129.64	1135.3	1292.05
102392742	859.52	688.607	913.303	1059.28	796.9	571.875
112583124	26.716	19.1841	17.1423	19.2772	13.5776	24.7176
112583123	1.84249	1.00969	3.8094	3.85544	1.04443	10.1117
112583137	7.36994	2.01938	7.6188	2.89158	6.26658	10.1117
112583135	10.1337	7.06782	9.5235	3.85544	9.39987	10.1117
102393717	1241.84	1358.03	1212.34	1217.35	1342.09	1935.84
102402776	318.75	283.722	187.613	320.965	260.063	324.699
102393159	9.21243	2.01938	12.3805	17.3495	4.17772	31.4587
102395398	329.805	293.819	337.132	500.243	296.618	580.863
102393904	655.004	615.91	539.03	647.713	574.437	783.098
102395722	2110.57	2371.76	1988.51	1944.1	2245.53	3023.41
102396257	296.64	250.403	390.463	375.905	293.485	310.093
102396758	43.2984	48.465	24.7611	33.7351	32.3773	52.8057
102403107	427.457	394.788	269.515	349.881	333.173	667.374
102400522	11.0549	8.07751	19.9993	25.0603	17.7553	17.9764
102401069	8.29119	3.02906	7.6188	30.8435	11.4887	28.0881
102401798	92.1243	63.6104	81.9021	207.23	147.265	188.752
102412112	107.785	112.075	119.044	102.169	95.0432	140.441
102411788	382.316	305.936	341.894	359.52	227.686	368.517
112583130	2.76373	1.00969	0	0	6.26658	0
102404668	1007.84	1088.44	862.829	780.726	977.587	1476.31
102405427	5529.3	5552.28	7234.05	6274.72	6530.82	7624.25
102406183	8487.41	7502.99	9238.74	10959.1	8896.46	8955.63
112583098	2.76373	6.05813	4.76175	4.8193	10.4443	11.2353
102406727	663.295	862.274	570.457	620.725	1024.59	1057.24
102409864	6.4487	10.0969	42.8557	5.78316	4.17772	31.4587
102407786	11.9762	16.155	16.1899	23.1326	6.26658	19.0999
102408567	465.228	561.387	596.171	619.762	573.392	601.086
102403839	91.2031	114.095	67.6168	116.627	74.1546	98.8703
102401906	720.412	912.758	786.641	921.45	813.611	953.874
102402981	78.3057	47.4553	78.0927	100.241	77.2878	75.2762
102393883	1.84249	1.00969	0	0.963859	4.17772	1.12353
102400937	133.58	191.841	163.804	201.447	215.153	282.005
102400404	257.027	284.732	165.709	178.314	275.73	292.117
102413409	305.853	320.071	164.756	204.338	284.085	367.393
102412518	7813.98	10889.5	13942.4	9441.97	8404.53	10991.5
102413075	5208.71	6145.97	5030.31	4429.9	5325.55	6122.09
102401785	459.7	387.72	187.613	227.471	422.994	265.152
102404910	8.29119	4.03875	2.85705	0	1.04443	4.4941
102407726	598.808	657.307	546.649	629.4	554.592	848.262
102405701	465.228	570.474	492.365	480.966	504.46	768.492
102409588	1225.25	1300.48	1718.99	1412.05	1615.73	1747.08
102414977	1415.95	1568.05	1471.38	1326.27	1425.65	1792.02
112582920	0	0	1.9047	2.89158	0	2.24705
102391268	101.337	175.686	88.5685	108.916	115.932	258.411
102391984	0.921243	11.1066	4.76175	4.8193	7.31101	2.24705
102390071	1.84249	2.01938	2.85705	0	1.04443	4.4941
102399416	169.509	118.134	102.854	116.627	180.686	129.205
112582922	3.68497	2.01938	0	0	2.08886	1.12353
102400614	11.0549	13.1259	7.6188	24.0965	10.4443	71.9057
102410931	500.235	530.086	395.225	498.315	492.971	502.216
102410593	746.207	263.529	1560.9	470.363	498.193	989.826
102410267	2.76373	2.01938	12.3805	3.85544	3.13329	0
102409383	232.153	186.792	114.282	306.507	205.753	165.158
102408402	889	1053.1	1059.97	1119.04	956.698	1070.72
102407848	6.4487	5.04844	0	4.8193	0	5.61763
102407207	726.861	854.196	932.35	849.16	949.387	810.062
102404691	142.793	196.889	135.234	118.555	120.109	80.8939
102405211	11761.5	11276.2	13586.2	15796.7	11976.5	15660.8
102407064	222.02	462.437	65.7121	330.604	394.795	79.7703
102405549	640.264	823.906	700.929	616.87	778.101	262.905
102405884	18.4249	7.06782	15.2376	1.92772	13.5776	8.98821
102399822	573.013	798.663	321.894	320.965	298.707	286.499
102399498	1.84249	4.03875	1.9047	5.78316	2.08886	2.24705
102398743	136.344	96.9301	40.951	115.663	169.198	86.5115
102401761	3.68497	0	5.7141	7.71087	6.26658	0
102402316	2139.13	2060.77	2383.73	2508.93	2062.75	1696.52
112583103	11.9762	12.1163	8.57115	7.71087	8.35544	14.6058
112582925	98.573	101.979	53.3316	114.699	91.9099	142.688
112582926	322.435	342.284	244.754	265.061	279.907	601.086
102402854	1.84249	3.02906	0	2.89158	2.08886	0
102403384	1052.98	1201.53	1197.1	1364.82	1093.52	877.474
102403926	377.71	405.895	513.316	369.158	337.351	274.14
102404694	2164	2598.94	3429.41	2218.8	2790.72	1950.44
102405015	0.921243	4.03875	0.95235	1.92772	0	0
102392692	614.469	713.85	482.841	469.399	465.816	314.587
102398427	1132.21	1213.65	1194.25	1119.04	1157.23	1390.93
102393542	360.206	395.798	385.702	368.194	369.728	364.022
102394200	48.8259	39.3778	23.8087	38.5544	32.3773	39.3234
102396325	277.294	304.926	148.567	224.579	237.086	114.6
102395153	353.757	293.819	323.799	384.58	378.084	285.376
102396836	116.998	114.095	101.901	135.904	134.732	116.847
102397588	133.58	106.017	83.8068	73.2533	109.665	61.7939
102398101	198.067	154.482	95.235	136.868	157.709	125.835
102408966	15.6611	34.3294	37.1416	31.8074	25.0663	20.2235
102407032	2.76373	9.08719	0.95235	0.963859	2.08886	0
112582929	9.21243	10.0969	13.3329	6.74702	12.5332	0
102406713	58.0383	76.7363	56.1886	79.0365	132.643	13.4823
102403449	90.2818	77.746	103.806	123.374	111.754	78.6468
102403769	65.4083	50.4844	39.0463	41.446	52.2215	59.5469
102402588	307.695	322.091	312.371	290.122	310.196	199.988
102403133	1114.7	994.543	1172.34	1006.27	1203.18	647.151
102400651	445.882	488.689	501.888	466.508	534.748	312.34
102401617	1125.76	1058.15	908.542	869.401	1063.23	657.263
102397950	351.915	448.302	351.417	326.748	357.195	186.505
102399343	72.7782	70.6782	73.3309	43.3737	52.2215	30.3352
102399677	396.135	365.507	405.701	489.641	478.349	369.64
102397626	7478.65	8397.58	7292.14	8741.24	10330.5	4371.64
102397197	413.638	553.309	450.461	351.809	581.748	150.552
102395970	585.911	618.939	540.935	552.291	590.103	259.535
102395198	11.9762	12.1163	24.7611	17.3495	9.39987	13.4823
102394254	557.352	301.897	464.747	546.508	416.728	244.929
102410291	69.0932	127.221	99.9967	35.6628	66.8435	129.205
102392739	10.1337	22.2131	10.4758	2.89158	4.17772	11.2353
102391092	317.829	362.478	311.418	480.002	421.95	199.988
102390764	0	2.01938	4.76175	2.89158	1.04443	0
102416119	72.7782	50.4844	68.5692	54.94	52.2215	35.9528
102416448	1.84249	3.02906	0.95235	0.963859	0	3.37058
102389449	47.9046	28.2713	20.9517	49.1568	20.8886	7.86468
102415246	227.547	180.734	147.614	174.459	203.664	91.0056
102414679	8.29119	5.04844	1.9047	0	0	5.61763
112582933	3.68497	10.0969	0	1.92772	5.22215	0
102408191	1286.06	1651.85	1458.05	1484.34	1486.22	2293.12
102409064	135.423	114.095	142.852	100.241	169.198	217.964
102409401	828.197	857.225	779.974	986.028	825.1	943.762
102409738	9.21243	2.01938	1.9047	3.85544	7.31101	0
102410065	165.824	300.887	114.282	99.2775	180.686	303.352
102410401	1221.57	1216.67	1532.33	1437.11	1366.11	1524.62
102410734	11.9762	0	10.4758	3.85544	4.17772	4.4941
102395799	151.084	164.579	182.851	186.989	159.798	208.976
102395155	1698.77	1602.38	1771.37	1467.96	1808.95	1751.58
102395482	538.006	438.205	499.031	510.845	483.571	540.416
102391957	73.6994	111.066	128.567	167.712	152.487	83.1409
102400478	1.84249	1.00969	0.95235	0	5.22215	0
102411903	1579.01	1522.61	1717.09	1690.61	1828.8	1647.09
112582936	0.921243	5.04844	0	1.92772	2.08886	3.37058
102412658	302.168	307.955	241.897	392.291	294.529	551.651
102413862	102.258	2.01938	9.5235	17.3495	30.2885	34.8293
102416637	258.869	197.899	201.898	272.772	216.197	146.058
102389198	573.013	640.142	504.745	560.002	696.635	607.828
102389047	5.52746	11.1066	5.7141	0	9.39987	2.24705
102416276	0	6.05813	0.95235	0.963859	4.17772	0
102414389	1239.99	1267.16	1264.72	1575.91	1312.85	1066.23
102393328	1109.18	1115.71	1164.72	1294.46	1337.92	1607.77
112578841	2.76373	2.01938	1.9047	0.963859	0	1.12353
112582938	11.0549	2.01938	0.95235	0	5.22215	0
102413086	1.84249	2.01938	0	1.92772	0	4.4941
112582939	4.60622	5.04844	0	2.89158	1.04443	0
102412530	134.501	34.3294	490.46	439.52	156.665	334.811
102410336	116.998	161.55	202.85	107.952	156.665	186.505
102409776	11.0549	1.00969	0	0.963859	1.04443	3.37058
102406749	4176.92	4407.29	4051.3	4455.92	4455.54	5181.7
102409015	1.84249	1.00969	0	4.8193	0	0
102406410	11.9762	7.06782	0	1.92772	4.17772	6.74116
102405215	23.9523	15.1453	6.66645	10.6025	7.31101	38.1999
102401556	43.2984	33.3197	18.0946	49.1568	26.1108	37.0764
102403618	143.714	125.201	132.377	247.712	108.621	234.817
102401027	17.5036	17.1647	18.0946	33.7351	19.8442	29.2117
102398746	155.69	143.376	132.377	167.712	140.998	210.099
102394957	2400.76	2555.52	2839.91	2769.17	2958.87	2825.67
102395262	88.4393	64.62	69.5215	101.205	68.9324	84.2644
102399886	28.5585	9.08719	16.1899	43.3737	27.1552	49.4351
102397267	1269.47	1267.16	1074.25	1259.76	1148.87	1936.96
102397799	97.6518	103.998	80.9497	71.3256	180.686	66.288
112583060	0	2.01938	0	0	4.17772	0
102399696	10.1337	3.02906	9.5235	5.78316	4.17772	8.98821
102399364	1686.8	1614.49	1266.62	1440.01	1334.78	1212.28
112583072	1.84249	7.06782	1.9047	5.78316	7.31101	11.2353
112583095	14.7399	12.1163	5.7141	1.92772	16.7109	12.3588
102399034	0.921243	4.03875	0.95235	0	1.04443	0
102398506	1.84249	17.1647	6.66645	0	10.4443	0
102397965	2900.99	2643.36	2921.81	2997.6	2503.5	959.491
102397641	117.919	62.6007	117.139	110.844	103.399	106.735
102399655	148.32	153.473	139.043	114.699	120.109	101.117
102399323	10.1337	6.05813	5.7141	2.89158	4.17772	0
102398785	414.559	464.457	350.465	293.977	444.927	405.593
102394448	361.127	451.331	413.32	423.134	347.795	314.587
[truncated: 16,382 more rows]
