# Supplementary material for: Transcriptomic profiles of the ruminal wall in Italian Mediterranean dairy buffaloes fed green forage
Source: BMC Genomics. 2023 Mar 20;24:133. doi: 10.1186/s12864-023-09215-6 (PMC10029215; doi:10.1186/s12864-023-09215-6)
Supplement: Supplementary file 3 — Additional file 3: Table S3. List of DEGs identified with EdgeR and NOISeq analysis in treated buffaloes in comparison with control animals. [file 12864_2023_9215_MOESM3_ESM.xlsx]

## Sheet: EdgeR
Table S3. List of all the DEGs identified with EdgeR analysis in treated buffaloes in comparison with control animals.
NCBI_Gene ID	Symbol	logFC	PValue	FDR	Description
112585166	LOC112585166	-5.75	2.1e-05	0.266	serum amyloid A protein-like
102411464	PNLDC1	0.91	6.03e-05	0.381	poly(A)-specific ribonuclease PNLDC1 isoform X3
102408054	TPPP3	0.99	0.000112	0.391	tubulin polymerization-promoting protein family member 3
102395439	LOC102395439	1.21	0.000148	0.391	four and a half LIM domains protein 1, partial
112585098	LOC112585098	6.18	0.000154	0.391	60S ribosomal protein L9
102411031	ARFGEF3	0.85	0.000219	0.414	LOW QUALITY PROTEIN: brefeldin A-inhibited guanine nucleotide-exchange protein 3
102397197	LOC102397197	1.03	0.000229	0.414	tubulin alpha-1D chain
102403651	DUOXA1	1.03	0.000306	0.483	dual oxidase maturation factor 1 isoform X2
112587105	LOC112587105	0.67	0.000415	0.583	uncharacterized protein LOC112587105
102391843	CD302	-0.74	0.000564	0.714	CD302 antigen
102413891	MYO18B	-6.81	0.000789	0.855	unconventional myosin-XVIIIb isoform X1
102408976	LOC102408976	1.57	0.000811	0.855	interferon alpha-inducible protein 27, mitochondrial
102407663	LOC102407663	2.05	0.000985	0.916	interferon alpha-inducible protein 27-like protein 2 isoform X1
102393295		3.19	0.00101	0.916
112585458		0.74	0.00138	1
102407398	TMEM206	0.64	0.00264	1	transmembrane protein 206
102395045	IGFBP6	1.06	0.00344	1	insulin-like growth factor-binding protein 6
112579640		-2.1	0.00391	1
102396388	LOC102396388	-0.7	0.00398	1	UDP-glucuronosyltransferase 1-9-like
102398304	LAMA1	0.88	0.00418	1	LOW QUALITY PROTEIN: laminin subunit alpha-1
102406806	SLC46A2	1.27	0.00446	1	thymic stromal cotransporter homolog
102399021	LOC102399021	-1.71	0.00467	1	cytochrome P450 1A1
102403106	DUOX1	0.77	0.00502	1	LOW QUALITY PROTEIN: dual oxidase 1
102390137		1.01	0.00519	1
102410539	ROR2	-1.25	0.00589	1	tyrosine-protein kinase transmembrane receptor ROR2
102408996	TCF7	0.75	0.00594	1	transcription factor 7 isoform X1
102415341	MLST8	0.61	0.0062	1	target of rapamycin complex subunit LST8 isoform X2
102399222	LOC102399222	-6.95	0.00629	1	multidrug resistance-associated protein 4-like isoform X9
102413916	KCNK10	0.88	0.00643	1	potassium channel subfamily K member 10
102395781	C1R	-0.51	0.00656	1	complement C1r subcomponent isoform X1
112585464		0.95	0.00657	1
102409156		-0.87	0.00676	1
102411389	LOC102411389	1.34	0.00678	1	pantetheinase isoform X3
102390008	ZNF618	-1.27	0.00715	1	zinc finger protein 618 isoform X21
102394112	TGM2	-0.78	0.00767	1	protein-glutamine gamma-glutamyltransferase 2
102394024	SELENBP1	-0.88	0.00772	1	methanethiol oxidase
102404013	STK19	0.51	0.00778	1	serine/threonine-protein kinase 19 isoform X1
102413862	NYAP2	-2.04	0.00919	1	neuronal tyrosine-phosphorylated phosphoinositide-3-kinase adapter 2 isoform X1
102389433	IFI44L	0.97	0.00979	1	interferon-induced protein 44-like isoform X1
102403290	MKRN3	2.84	0.0107	1	probable E3 ubiquitin-protein ligase makorin-3
102410803	LOC102410803	0.49	0.0107	1	LOW QUALITY PROTEIN: phosphoserine aminotransferase
102406359	LOC102406359	0.7	0.0108	1	four and a half LIM domains protein 1, partial
102405625	GREB1L	0.77	0.011	1	GREB1-like protein isoform X1
102411979		0.84	0.011	1
102400960	HSD17B13	1.47	0.0112	1	17-beta-hydroxysteroid dehydrogenase 13
102395997	SLURP1	0.79	0.0114	1	secreted Ly-6/uPAR-related protein 1
102416017	LRP2	-3.13	0.0117	1	LOW QUALITY PROTEIN: low-density lipoprotein receptor-related protein 2
102389070	LRRC61	0.74	0.0124	1	leucine-rich repeat-containing protein 61
102389069	HSF4	0.71	0.0126	1	heat shock factor protein 4 isoform X1
102397645	CCDC85A	1.08	0.0127	1	coiled-coil domain-containing protein 85A isoform X5
102413166	CADPS	-1.2	0.0127	1	calcium-dependent secretion activator 1 isoform X17
102398266	ZNF774	0.6	0.0128	1	zinc finger protein 774
102397334	B3GNTL1	0.69	0.0134	1	UDP-GlcNAc:betaGal beta-1,3-N-acetylglucosaminyltransferase-like protein 1
102404403	MEDAG	-0.49	0.0134	1	mesenteric estrogen-dependent adipogenesis protein
102408264	TFAP2E	0.95	0.0136	1	transcription factor AP-2-epsilon
102392868	MARK1	-0.65	0.0139	1	serine/threonine-protein kinase MARK1 isoform X2
102397609	C2H6orf15	1.5	0.0142	1	uncharacterized protein C6orf15 homolog isoform X2
112578513	LOC112578513	-1.08	0.0147	1	multidrug resistance-associated protein 4-like
102400702	TCEAL1	-0.81	0.0148	1	transcription elongation factor A protein-like 1 isoform X1
102404267	GRB10	-0.43	0.0152	1	growth factor receptor-bound protein 10 isoform X4
102394760	TPPP	0.63	0.0163	1	tubulin polymerization-promoting protein
102397136	ANAPC5	0.39	0.0166	1	anaphase-promoting complex subunit 5 isoform X3
102408665		1.3	0.0166	1
102402387	TRIM14	0.45	0.0171	1	LOW QUALITY PROTEIN: tripartite motif-containing protein 14
112585306		0.85	0.0171	1
102413179	ZFYVE16	-0.33	0.0174	1	zinc finger FYVE domain-containing protein 16 isoform X2
102394695	MPND	0.86	0.0175	1	MPN domain-containing protein isoform X1
112585460		0.47	0.0175	1
102401803	EID3	-0.59	0.018	1	EP300-interacting inhibitor of differentiation 3
102411185	PODN	-1.09	0.0185	1	podocan
102411794	CFAP43	1.45	0.0185	1	cilia- and flagella-associated protein 43 isoform X5
102410702	COL4A6	0.41	0.0188	1	collagen alpha-6(IV) chain
102390617	LOC102390617	-0.66	0.0197	1	LOW QUALITY PROTEIN: UDP-glucose 6-dehydrogenase-like
112586991		0.55	0.0201	1
102416304	CCP110	-0.36	0.0204	1	centriolar coiled-coil protein of 110 kDa isoform X2
102406332	HSPA12A	-1.13	0.0209	1	heat shock 70 kDa protein 12A isoform X2
102399111	HSP90B1	-0.31	0.0214	1	endoplasmin
102392320	WARS	-0.3	0.0215	1	tryptophan--tRNA ligase, cytoplasmic
102415299	CACNG4	1.11	0.0223	1	voltage-dependent calcium channel gamma-4 subunit
102389248	ZNRF1	0.49	0.0224	1	LOW QUALITY PROTEIN: E3 ubiquitin-protein ligase ZNRF1
112582366		1.87	0.0225	1
102408578	SMARCA1	-0.96	0.0234	1	probable global transcription activator SNF2L1 isoform X3
102393294	PRR19	1.17	0.0238	1	proline-rich protein 19 isoform X2
102393457	S100A11	-0.66	0.0241	1	protein S100-A11
102410291	DES	-0.94	0.0244	1	desmin
102401087	STK38L	-0.33	0.0247	1	serine/threonine-protein kinase 38-like isoform X1
102395705	F2RL2	-0.61	0.0248	1	proteinase-activated receptor 3
102409520	LEF1	-1.65	0.0254	1	lymphoid enhancer-binding factor 1 isoform X5
102414968		0.95	0.0263	1
102405894	ISL1	0.78	0.0271	1	insulin gene enhancer protein ISL-1
102397970	GSDMC	0.95	0.0274	1	gasdermin-C
102397157	MUC15	-1.76	0.028	1	mucin-15
102400888	LOC102400888	-1.19	0.028	1	olfactory receptor 51E1 isoform X2
102412126		-0.94	0.0288	1
102390226		-1.95	0.0289	1
102397923	CCDC17	0.61	0.0291	1	coiled-coil domain-containing protein 17 isoform X1
102407592	SAMD11	0.84	0.0295	1	sterile alpha motif domain-containing protein 11 isoform X1
112582971		0.51	0.0298	1
102410529	BMP6	0.91	0.0309	1	bone morphogenetic protein 6 isoform X1
102415155	PEMT	-0.59	0.0309	1	phosphatidylethanolamine N-methyltransferase isoform X6
102415704	LIFR	-0.67	0.031	1	leukemia inhibitory factor receptor isoform X3
102401737	CENPBD1	0.69	0.0313	1	CENPB DNA-binding domain-containing protein 1
102390113	LOC102390113	0.49	0.0314	1	RNA-binding motif protein, X-linked 2 isoform X3
102413340	LOC102413340	-0.82	0.0317	1	multidrug resistance-associated protein 4-like isoform X2
102393103	HYKK	0.77	0.032	1	hydroxylysine kinase isoform X1
102402855	PDE3A	-1.07	0.0327	1	LOW QUALITY PROTEIN: cGMP-inhibited 3\\',5\\'-cyclic phosphodiesterase A
102400258	TENM3	-0.96	0.0329	1	LOW QUALITY PROTEIN: teneurin-3
102398105	RTL5	1.02	0.0331	1	retrotransposon Gag-like protein 5 isoform X1
102394001	IZUMO1	-1.16	0.0341	1	izumo sperm-egg fusion protein 1 isoform X5
102410348	CEP70	0.44	0.0341	1	centrosomal protein of 70 kDa
102400366	CDC42EP5	-0.71	0.0343	1	cdc42 effector protein 5
102410730	GFOD1	-0.58	0.0344	1	LOW QUALITY PROTEIN: glucose-fructose oxidoreductase domain-containing protein 1
102399215	LOC102399215	-1.5	0.0348	1	nuclear distribution protein nudE homolog 1-like
102406783	TRIM7	0.42	0.0352	1	E3 ubiquitin-protein ligase TRIM7
112579273		0.88	0.0354	1
102401927		-0.89	0.036	1
102389855	LOC102389855	-1.88	0.0363	1	cytochrome c oxidase subunit 7C, mitochondrial
102412068	ITGA2	-0.36	0.0369	1	integrin alpha-2
112582074		-1.93	0.0369	1
102393925	TNXB	0.59	0.0377	1	tenascin-X isoform X4
102408267	CSTA	1.37	0.0377	1	cystatin-A
102409658	ATG9B	0.65	0.0379	1	autophagy-related protein 9B isoform X2
102405805	MYH11	-0.81	0.038	1	LOW QUALITY PROTEIN: myosin-11
102405656	SOCS2	0.52	0.0382	1	suppressor of cytokine signaling 2
102412312	NUDT18	0.46	0.0385	1	8-oxo-dGDP phosphatase NUDT18
102400815	IBTK	-0.32	0.0388	1	inhibitor of Bruton tyrosine kinase isoform X3
102408979	SMOC2	-1.2	0.0391	1	LOW QUALITY PROTEIN: SPARC-related modular calcium-binding protein 2
102404892	UPP1	0.38	0.0395	1	uridine phosphorylase 1 isoform X4
102399913	SIM2	1.83	0.0401	1	single-minded homolog 2 isoform X1
102406101	CDO1	-0.84	0.0403	1	cysteine dioxygenase type 1 isoform X2
102405590	IL6ST	-0.3	0.0406	1	interleukin-6 receptor subunit beta
102399616	CTSC	-0.53	0.0408	1	dipeptidyl peptidase 1 isoform X1
102415064	DUS4L	0.4	0.0416	1	tRNA-dihydrouridine(20a/20b) synthase
102415886	TTPA	-1.56	0.042	1	alpha-tocopherol transfer protein
102394656	GDAP1	-0.72	0.0427	1	ganglioside-induced differentiation-associated protein 1 isoform X3
102395917	ATP2B4	0.46	0.043	1	plasma membrane calcium-transporting ATPase 4 isoform X2
102396670	PEG3	-0.73	0.0433	1	LOW QUALITY PROTEIN: paternally-expressed gene 3 protein
102394104	LOC102394104	1.06	0.0443	1	cysteine-rich secretory protein 3
102410512	KIF21A	-0.32	0.0455	1	kinesin-like protein KIF21A isoform X10
102409549	SYNPO2	-0.99	0.0461	1	synaptopodin-2 isoform X2
102400339	LOC102400339	-0.78	0.0466	1	collagen alpha-1(I) chain-like
102409914	LOC102409914	0.32	0.0467	1	zinc finger protein 786 isoform X1
102404490	LOC102404490	-0.91	0.0469	1	LOW QUALITY PROTEIN: vasculin-like
102398701	SESTD1	-0.3	0.047	1	SEC14 domain and spectrin repeat-containing protein 1 isoform X2
102391290	LY75	-0.51	0.0471	1	LOW QUALITY PROTEIN: lymphocyte antigen 75
102407539	SCARF1	0.5	0.0473	1	scavenger receptor class F member 1 isoform X3
112585461		0.96	0.0476	1
112581380		1.11	0.0484	1
102400726	SREK1IP1	-0.27	0.0489	1	protein SREK1IP1
102410268	PM20D2	-0.42	0.0489	1	peptidase M20 domain-containing protein 2
102397086	EGFL8	0.73	0.0492	1	epidermal growth factor-like protein 8 isoform X1
102414176	STK3	-0.28	0.0492	1	serine/threonine-protein kinase 3 isoform X2
102399604	DNAJA4	0.47	0.0494	1	dnaJ homolog subfamily A member 4 isoform X2
102408244	FCER2	1.04	0.0494	1	low affinity immunoglobulin epsilon Fc receptor isoform X3
102410948	DNAJB11	-0.41	0.0498	1	dnaJ homolog subfamily B member 11

## Sheet: NOISeq
Table S3. List of all the DEGs identified with NOISeq analysis in treated buffaloes in comparison with control animals.
NCBI_Gene ID	Symbol	logFC	Probability	Description
112583793	LOC112583793	1.37369	0.958962	WAP four-disulfide core domain protein 18-like
102397197	LOC102397197	1.10309	0.930415	tubulin alpha-1D chain
102403272	WTIP	-1.10351	0.922208	Wilms tumor protein 1-interacting protein isoform X2
112583827		-1.13168	0.919017
102393364	ACSS3	-1.37131	0.913153	acyl-CoA synthetase short-chain family member 3, mitochondrial isoform X1
102402249	FRAS1	-1.15894	0.913036	extracellular matrix protein FRAS1 isoform X3
112580184	LOC112580184	-1.09324	0.911422	glutathione S-transferase A1
102408054	TPPP3	0.997773	0.908972	tubulin polymerization-promoting protein family member 3
102400339	LOC102400339	-0.992899	0.907192	collagen alpha-1(I) chain-like
102397874		1.78567	0.905773
102416165	TCN1	0.999755	0.904732	transcobalamin-1
102394104	LOC102394104	0.941026	0.895992	cysteine-rich secretory protein 3
102409925	LOC102409925	-0.969197	0.89508	regulator of G-protein signaling 5 isoform X2
102412126		-0.992238	0.893044
112585464		0.958015	0.892649
102394024	SELENBP1	-0.864897	0.89203	methanethiol oxidase
102395045	IGFBP6	1.03742	0.891099	insulin-like growth factor-binding protein 6
102411389	LOC102411389	1.02542	0.88987	pantetheinase isoform X3
102411464	PNLDC1	0.897999	0.880827	poly(A)-specific ribonuclease PNLDC1 isoform X3
102394865	LOC102394865	0.813537	0.87236	60S ribosomal protein L9
102407064	IGFBP2	-0.909641	0.871823	insulin-like growth factor-binding protein 2
112585461		1.03712	0.870629
102410539	ROR2	-1.21986	0.870575	tyrosine-protein kinase transmembrane receptor ROR2
102411031	ARFGEF3	0.843979	0.867184	LOW QUALITY PROTEIN: brefeldin A-inhibited guanine nucleotide-exchange protein 3
102410529	BMP6	0.910205	0.866291	bone morphogenetic protein 6 isoform X1
102390137		0.874876	0.86261
102400258	TENM3	-0.97315	0.857887	LOW QUALITY PROTEIN: teneurin-3
102400811	DCBLD2	-0.812934	0.854159	discoidin, CUB and LCCL domain-containing protein 2
102405805		-0.83971	0.8504
102415655	ITGA8	-1.10275	0.84952	integrin alpha-8 isoform X2
102410593		-0.729182	0.844585
102398304	LAMA1	0.865234	0.843895	LOW QUALITY PROTEIN: laminin subunit alpha-1
102407815	SVEP1	-0.928038	0.841476	LOW QUALITY PROTEIN: sushi, von Willebrand factor type A, EGF and pentraxin domain-containing protein 1
102402291	LUM	-0.721683	0.841223	lumican
102414428	COL1A2	-0.708128	0.84086	LOW QUALITY PROTEIN: collagen alpha-2(I) chain
112585458		0.741184	0.83689
102408665		1.0421	0.83424
102407362		0.705586	0.831497
102388921	HMCN2	-0.860241	0.829874	hemicentin-2 isoform X1
112583528		-1.03416	0.829364
102394147	TSKS	-0.987715	0.827982	testis-specific serine kinase substrate isoform X9
112587105	LOC112587105	0.661177	0.825685	uncharacterized protein LOC112587105
102415704	LIFR	-0.670837	0.824351	leukemia inhibitory factor receptor isoform X3
102410291		-0.958301	0.822121
102389774	LOC102389774	0.761654	0.822104	tumor necrosis factor receptor superfamily member 10B-like isoform X1
102404563	GREM1	-0.739399	0.81879	gremlin-1
102395997	SLURP1	0.693203	0.818632	secreted Ly-6/uPAR-related protein 1
102400326	LOC102400326	0.690835	0.816374	cytochrome P450 2W1 isoform X1
102396663		-0.843055	0.815606
102410452	LOC102410452	0.773346	0.814497	boLa class II histocompatibility antigen, DQB*0101 beta chain-like
102403106	DUOX1	0.703898	0.814275	LOW QUALITY PROTEIN: dual oxidase 1
102390617	LOC102390617	-0.655435	0.812022	LOW QUALITY PROTEIN: UDP-glucose 6-dehydrogenase-like
102391843	CD302	-0.732437	0.811174	CD302 antigen
102396388	LOC102396388	-0.689118	0.809577	UDP-glucuronosyltransferase 1-9-like
112577683		-0.713689	0.808577
102396995	ASPN	-0.707541	0.80766	asporin
102412383		-0.962213	0.802955
102408979	SMOC2	-1.18886	0.802728	LOW QUALITY PROTEIN: SPARC-related modular calcium-binding protein 2
102395144	GFRA2	-0.755819	0.802309	GDNF family receptor alpha-2
112580378		-0.883638	0.80198
102403651	DUOXA1	1.00907	0.800641	dual oxidase maturation factor 1 isoform X2

## Sheet: Common DEGs EgdeR_NOISeq
Table S3. List of common DEGs identified with EdgeR and NOISeq analysis in treated buffaloes in comparison with control animals.
NCBI_Gene ID	Symbol	logFC	EdgeR p-value	NOISeq Probability	Description
102397197	LOC102397197	1.10309	0.000229	0.930415	tubulin alpha-1D chain
102408054	TPPP3	0.997773	0.000112	0.908972	tubulin polymerization-promoting protein family member 3
102400339	LOC102400339	-0.992899	0.0466	0.907192	collagen alpha-1(I) chain-like
102394104	LOC102394104	0.941026	0.0443	0.895992	cysteine-rich secretory protein 3
102412126		-0.992238	0.0288	0.893044
112585464		0.958015	0.00657	0.892649
102394024	SELENBP1	-0.864897	0.00772	0.89203	methanethiol oxidase
102395045	IGFBP6	1.03742	0.00344	0.891099	insulin-like growth factor-binding protein 6
102411389	LOC102411389	1.02542	0.00678	0.88987	pantetheinase isoform X3
102411464	PNLDC1	0.897999	6.03e-05	0.880827	poly(A)-specific ribonuclease PNLDC1 isoform X3
112585461		1.03712	0.0476	0.870629
102410539	ROR2	-1.21986	0.00589	0.870575	tyrosine-protein kinase transmembrane receptor ROR2
102411031	ARFGEF3	0.843979	0.000219	0.867184	LOW QUALITY PROTEIN: brefeldin A-inhibited guanine nucleotide-exchange protein 3
102410529	BMP6	0.910205	0.0309	0.866291	bone morphogenetic protein 6 isoform X1
102390137		0.874876	0.00519	0.86261
102400258	TENM3	-0.97315	0.0329	0.857887	LOW QUALITY PROTEIN: teneurin-3
102405805		-0.83971	0.038	0.8504
102398304	LAMA1	0.865234	0.00418	0.843895	LOW QUALITY PROTEIN: laminin subunit alpha-1
112585458		0.741184	0.00138	0.83689
102408665		1.0421	0.0166	0.83424
112587105	LOC112587105	0.661177	0.000415	0.825685	uncharacterized protein LOC112587105
102415704	LIFR	-0.670837	0.031	0.824351	leukemia inhibitory factor receptor isoform X3
102410291		-0.958301	0.0244	0.822121
102395997	SLURP1	0.693203	0.0114	0.818632	secreted Ly-6/uPAR-related protein 1
102403106	DUOX1	0.703898	0.00502	0.814275	LOW QUALITY PROTEIN: dual oxidase 1
102390617	LOC102390617	-0.655435	0.0197	0.812022	LOW QUALITY PROTEIN: UDP-glucose 6-dehydrogenase-like
102391843	CD302	-0.732437	0.000564	0.811174	CD302 antigen
102396388	LOC102396388	-0.689118	0.00398	0.809577	UDP-glucuronosyltransferase 1-9-like
102408979	SMOC2	-1.18886	0.0391	0.802728	LOW QUALITY PROTEIN: SPARC-related modular calcium-binding protein 2
102403651	DUOXA1	1.00907	0.000306	0.800641	dual oxidase maturation factor 1 isoform X2
