# Supplementary material for: Transcriptomic profiles of the ruminal wall in Italian Mediterranean dairy buffaloes fed green forage
Source: BMC Genomics. 2023 Mar 20;24:133. doi: 10.1186/s12864-023-09215-6 (PMC10029215; doi:10.1186/s12864-023-09215-6)
Supplement: Supplementary file 4 — Additional file 4: Table S4. List of GO terms significantly enriched in genes up-regulated and down-regulated in treated buffaloes in comparison with control animals. [file 12864_2023_9215_MOESM4_ESM.xlsx]

## Sheet: GOEA_UP
Table S4. List of GO terms significantly enriched in genes up-regulated and down-regulated in treated buffaloes in comparison with control animals.
ID	Class	Description	Query Total	Query Item	Background Total	Background Item	p-value	FDR	Enrichment_Score	Genes
GO:0045666	biological_process	positive regulation of neuron differentiation	47	3	10608	30	8.5192e-06	0.000100476	22.5702	BMP6;DUOXA1;SOCS2
GO:0043010	biological_process	camera-type eye development	47	2	10608	21	0.00010252	0.000522375	21.4954	HSF4;LAMA1
GO:0070507	biological_process	regulation of microtubule cytoskeleton organization	47	2	10608	24	0.000154566	0.000696417	18.8085	CEP70;TPPP
GO:0001578	biological_process	microtubule bundle formation	47	2	10608	25	0.000175099	0.00072074	18.0562	TPPP;TPPP3
GO:0050731	biological_process	positive regulation of peptidyl-tyrosine phosphorylation	47	2	10608	37	0.000569895	0.00153374	12.2001	BMP6;MLST8
GO:0006641	biological_process	triglyceride metabolic process	47	1	10608	14	0.00169018	0.00340583	16.1216	TNXB
GO:0030317	biological_process	sperm motility	47	1	10608	14	0.00169018	0.00340583	16.1216	ATP2B4
GO:0043537	biological_process	negative regulation of blood vessel endothelial cell migration	47	1	10608	14	0.00169018	0.00340583	16.1216	ATP2B4
GO:0071353	biological_process	cellular response to interleukin-4	47	1	10608	14	0.00169018	0.00340583	16.1216	TCF7
GO:0090303	biological_process	positive regulation of wound healing	47	1	10608	14	0.00169018	0.00340583	16.1216	DUOX1
GO:0031145	biological_process	anaphase-promoting complex-dependent proteasomal ubiquitin-dependent protein catabolic process	47	1	10608	15	0.00194471	0.00382268	15.0468	ANAPC5
GO:0045995	biological_process	regulation of embryonic development	47	1	10608	15	0.00194471	0.00382268	15.0468	LAMA1
GO:0032012	biological_process	regulation of ARF protein signal transduction	47	1	10608	15	0.00194471	0.00382268	15.0468	ARFGEF3
GO:0098609	biological_process	cell-cell adhesion	47	2	10608	57	0.00201716	0.00394575	7.91937	CSTA;TNXB
GO:0003148	biological_process	outflow tract septum morphogenesis	47	1	10608	16	0.00221626	0.00425225	14.1064	ISL1
GO:0006955	biological_process	immune response	47	2	10608	59	0.00222732	0.00425312	7.65092	BMP6;IFI44L
GO:0001654	biological_process	eye development	47	1	10608	17	0.00250468	0.00469335	13.2766	BMP6
GO:0021915	biological_process	neural tube development	47	1	10608	17	0.00250468	0.00469335	13.2766	TCF7
GO:0010575	biological_process	positive regulation of vascular endothelial growth factor production	47	1	10608	17	0.00250468	0.00469335	13.2766	ISL1
GO:0043388	biological_process	positive regulation of DNA binding	47	1	10608	17	0.00250468	0.00469335	13.2766	ISL1
GO:0007566	biological_process	embryo implantation	47	1	10608	18	0.00280983	0.00509838	12.539	TPPP3
GO:0001958	biological_process	endochondral ossification	47	1	10608	18	0.00280983	0.00509838	12.539	BMP6
GO:0001658	biological_process	branching involved in ureteric bud morphogenesis	47	1	10608	18	0.00280983	0.00509838	12.539	GREB1L
GO:0048856	biological_process	anatomical structure development	47	1	10608	19	0.00313156	0.00563119	11.8791	EGFL8
GO:0030501	biological_process	positive regulation of bone mineralization	47	1	10608	20	0.00346971	0.0061838	11.2851	BMP6
GO:0009888	biological_process	tissue development	47	1	10608	21	0.00382416	0.00669645	10.7477	LAMA1
GO:0010862	biological_process	positive regulation of pathway-restricted SMAD protein phosphorylation	47	1	10608	21	0.00382416	0.00669645	10.7477	BMP6
GO:0043029	biological_process	T cell homeostasis	47	1	10608	21	0.00382416	0.00669645	10.7477	SLC46A2
GO:0042531	biological_process	positive regulation of tyrosine phosphorylation of STAT protein	47	1	10608	21	0.00382416	0.00669645	10.7477	ISL1
GO:0001558	biological_process	regulation of cell growth	47	1	10608	23	0.00458132	0.00781748	9.81314	SOCS2
GO:0070979	biological_process	protein K11-linked ubiquitination	47	1	10608	23	0.00458132	0.00781748	9.81314	ANAPC5
GO:0032760	biological_process	positive regulation of tumor necrosis factor production	47	1	10608	24	0.00498375	0.00839699	9.40426	ISL1
GO:0016358	biological_process	dendrite development	47	1	10608	24	0.00498375	0.00839699	9.40426	SCARF1
GO:0030199	biological_process	collagen fibril organization	47	1	10608	24	0.00498375	0.00839699	9.40426	TNXB
GO:0034605	biological_process	cellular response to heat	47	1	10608	25	0.00540189	0.00895107	9.02809	HSF4
GO:0032729	biological_process	positive regulation of interferon-gamma production	47	1	10608	25	0.00540189	0.00895107	9.02809	ISL1
GO:0030155	biological_process	regulation of cell adhesion	47	1	10608	25	0.00540189	0.00895107	9.02809	LAMA1
GO:0032008	biological_process	positive regulation of TOR signaling	47	1	10608	25	0.00540189	0.00895107	9.02809	MLST8
GO:0042742	biological_process	defense response to bacterium	47	1	10608	26	0.00583561	0.00951251	8.68085	GSDMC
GO:0071805	biological_process	potassium ion transmembrane transport	47	1	10608	26	0.00583561	0.00951251	8.68085	KCNK10
GO:0001755	biological_process	neural crest cell migration	47	1	10608	26	0.00583561	0.00951251	8.68085	ISL1
GO:0060395	biological_process	SMAD protein signal transduction	47	1	10608	27	0.00628475	0.0101212	8.35934	BMP6
GO:0000422	biological_process	mitophagy	47	1	10608	27	0.00628475	0.0101212	8.35934	ATG9B
GO:0030838	biological_process	positive regulation of actin filament polymerization	47	1	10608	27	0.00628475	0.0101212	8.35934	MLST8
GO:0032755	biological_process	positive regulation of interleukin-6 production	47	1	10608	28	0.00674919	0.0106973	8.06079	ISL1
GO:0045665	biological_process	negative regulation of neuron differentiation	47	1	10608	30	0.00772338	0.0120979	7.5234	ISL1
GO:1903078	biological_process	positive regulation of protein localization to plasma membrane	47	1	10608	30	0.00772338	0.0120979	7.5234	ATP2B4
GO:0030216	biological_process	keratinocyte differentiation	47	1	10608	30	0.00772338	0.0120979	7.5234	CSTA
GO:0006879	biological_process	cellular iron ion homeostasis	47	1	10608	31	0.00823286	0.0126669	7.28071	BMP6
GO:0042127	biological_process	regulation of cell proliferation	47	2	10608	94	0.00824403	0.0126669	4.80217	TCF7;TFAP2E
GO:0006357	biological_process	regulation of transcription from RNA polymerase II promoter	47	4	10608	285	0.00824453	0.0126669	3.16775	ATP2B4;SIM2;TCF7;TFAP2E
GO:0006631	biological_process	fatty acid metabolic process	47	1	10608	31	0.00823286	0.0126669	7.28071	TNXB
GO:0031334	biological_process	positive regulation of protein complex assembly	47	1	10608	31	0.00823286	0.0126669	7.28071	TPPP
GO:0007409	biological_process	axonogenesis	47	1	10608	32	0.00875709	0.0132513	7.05319	ISL1
GO:0001649	biological_process	osteoblast differentiation	47	1	10608	32	0.00875709	0.0132513	7.05319	BMP6
GO:0006898	biological_process	receptor-mediated endocytosis	47	1	10608	32	0.00875709	0.0132513	7.05319	SCARF1
GO:0010923	biological_process	negative regulation of phosphatase activity	47	1	10608	32	0.00875709	0.0132513	7.05319	ARFGEF3
GO:0007601	biological_process	visual perception	47	1	10608	34	0.00984923	0.0145204	6.6383	HSF4
GO:0010976	biological_process	positive regulation of neuron projection development	47	1	10608	34	0.00984923	0.0145204	6.6383	SCARF1
GO:0050727	biological_process	regulation of inflammatory response	47	1	10608	34	0.00984923	0.0145204	6.6383	DUOXA1
GO:0001938	biological_process	positive regulation of endothelial cell proliferation	47	1	10608	34	0.00984923	0.0145204	6.6383	BMP6
GO:0048538	biological_process	thymus development	47	1	10608	34	0.00984923	0.0145204	6.6383	SLC46A2
GO:0046854	biological_process	phosphatidylinositol phosphorylation	47	1	10608	35	0.0104169	0.0151347	6.44863	SOCS2
GO:0060070	biological_process	canonical Wnt signaling pathway	47	1	10608	35	0.0104169	0.0151347	6.44863	TCF7
GO:0045669	biological_process	positive regulation of osteoblast differentiation	47	1	10608	36	0.0109987	0.0156957	6.2695	BMP6
GO:0009887	biological_process	organ morphogenesis	47	1	10608	36	0.0109987	0.0156957	6.2695	LAMA1
GO:0001822	biological_process	kidney development	47	1	10608	36	0.0109987	0.0156957	6.2695	BMP6
GO:0030324	biological_process	lung development	47	1	10608	36	0.0109987	0.0156957	6.2695	SIM2
GO:0032956	biological_process	regulation of actin cytoskeleton organization	47	1	10608	36	0.0109987	0.0156957	6.2695	MLST8
GO:0034613	biological_process	cellular protein localization	47	1	10608	37	0.0115947	0.0163713	6.10006	DUOXA1
GO:0030509	biological_process	BMP signaling pathway	47	1	10608	37	0.0115947	0.0163713	6.10006	BMP6
GO:0006874	biological_process	cellular calcium ion homeostasis	47	1	10608	38	0.0122045	0.017172	5.93953	ATP2B4
GO:0071230	biological_process	cellular response to amino acid stimulus	47	1	10608	40	0.0134656	0.0188143	5.64255	COL4A6
GO:0060271	biological_process	cilium morphogenesis	47	2	10608	114	0.0139079	0.0193649	3.95969	CEP70;CFAP43
GO:0000187	biological_process	activation of MAPK activity	47	1	10608	41	0.0141166	0.0194527	5.50493	IGFBP6
GO:0070936	biological_process	protein K48-linked ubiquitination	47	1	10608	42	0.0147809	0.0200921	5.37386	ZNRF1
GO:0007160	biological_process	cell-matrix adhesion	47	1	10608	43	0.0154586	0.0208717	5.24889	TNXB
GO:0043087	biological_process	regulation of GTPase activity	47	1	10608	45	0.0168534	0.0226027	5.0156	MLST8
GO:0000045	biological_process	autophagosome assembly	47	1	10608	46	0.0175703	0.0234075	4.90657	ATG9B
GO:0055114	biological_process	oxidation-reduction process	47	1	10608	46	0.0175703	0.0234075	4.90657	DUOX1
GO:0007166	biological_process	cell surface receptor signaling pathway	47	1	10608	49	0.0197972	0.0260284	4.60617	LAMA1
GO:0050728	biological_process	negative regulation of inflammatory response	47	1	10608	50	0.0205645	0.0268611	4.51404	ISL1
GO:0016525	biological_process	negative regulation of angiogenesis	47	1	10608	50	0.0205645	0.0268611	4.51404	ATP2B4
GO:0030334	biological_process	regulation of cell migration	47	1	10608	52	0.022136	0.028634	4.34043	LAMA1
GO:0006979	biological_process	response to oxidative stress	47	1	10608	54	0.0237559	0.0302417	4.17967	DUOX1
GO:0019221	biological_process	cytokine-mediated signaling pathway	47	1	10608	54	0.0237559	0.0302417	4.17967	DUOX1
GO:0033138	biological_process	positive regulation of peptidyl-serine phosphorylation	47	1	10608	58	0.027137	0.0341126	3.89142	ATP2B4
GO:0043524	biological_process	negative regulation of neuron apoptotic process	47	1	10608	60	0.0288963	0.0362107	3.7617	ISL1
GO:0000122	biological_process	negative regulation of transcription from RNA polymerase II promoter	47	4	10608	410	0.0341174	0.0418381	2.20197	BMP6;HSF4;ISL1;SIM2
GO:0006457	biological_process	protein folding	47	1	10608	67	0.0353998	0.0431469	3.36869	DNAJA4
GO:0015031	biological_process	protein transport	47	2	10608	168	0.0380708	0.0462618	2.68693	ATG9B;DUOXA1
GO:0045766	biological_process	positive regulation of angiogenesis	47	1	10608	70	0.0383451	0.0464544	3.22432	ISL1
GO:0016055	biological_process	Wnt signaling pathway	47	1	10608	71	0.0393472	0.0473821	3.1789	TCF7
GO:0007411	biological_process	axon guidance	47	1	10608	72	0.0403593	0.0484553	3.13475	LAMA1
GO:0005608	cellular_component	laminin-3 complex	47	1	10608	1	0	0	225.702	LAMA1
GO:0042568	cellular_component	insulin-like growth factor binary complex	47	1	10608	1	0	0	225.702	IGFBP6
GO:0097427	cellular_component	microtubule bundle	47	2	10608	5	8.10184e-07	1.04801e-05	90.2809	TPPP;TPPP3
GO:0005606	cellular_component	laminin-1 complex	47	1	10608	2	1.92145e-05	0.000140091	112.851	LAMA1
GO:0036477	cellular_component	somatodendritic compartment	47	1	10608	3	5.74805e-05	0.000349238	75.234	CACNG4
GO:1990454	cellular_component	L-type voltage-gated calcium channel complex	47	1	10608	4	0.000114636	0.000522375	56.4255	CACNG4
GO:0005587	cellular_component	collagen type IV trimer	47	1	10608	4	0.000114636	0.000522375	56.4255	COL4A6
GO:0030315	cellular_component	T-tubule	47	1	10608	6	0.000284972	0.000929055	37.617	ATP2B4
GO:0043020	cellular_component	NADPH oxidase complex	47	1	10608	6	0.000284972	0.000929055	37.617	DUOX1
GO:0031931	cellular_component	TORC1 complex	47	1	10608	7	0.000397834	0.00115602	32.2432	MLST8
GO:0032281	cellular_component	AMPA glutamate receptor complex	47	1	10608	7	0.000397834	0.00115602	32.2432	CACNG4
GO:0001533	cellular_component	cornified envelope	47	1	10608	8	0.000528947	0.00143316	28.2128	CSTA
GO:0031932	cellular_component	TORC2 complex	47	1	10608	10	0.000845299	0.00207954	22.5702	MLST8
GO:0036126	cellular_component	sperm flagellum	47	1	10608	10	0.000845299	0.00207954	22.5702	ATP2B4
GO:0005615	cellular_component	extracellular space	47	6	10608	386	0.00143019	0.00303427	3.50832	BMP6;COL4A6;CSTA;IGFBP6;LAMA1;TNXB
GO:0000407	cellular_component	pre-autophagosomal structure	47	1	10608	16	0.00221626	0.00425225	14.1064	ATG9B
GO:0005719	cellular_component	nuclear euchromatin	47	1	10608	16	0.00221626	0.00425225	14.1064	TCF7
GO:0016514	cellular_component	SWI/SNF complex	47	1	10608	18	0.00280983	0.00509838	12.539	MPND
GO:0005942	cellular_component	phosphatidylinositol 3-kinase complex	47	1	10608	18	0.00280983	0.00509838	12.539	SOCS2
GO:0005680	cellular_component	anaphase-promoting complex	47	1	10608	19	0.00313156	0.00563119	11.8791	ANAPC5
GO:0030672	cellular_component	synaptic vesicle membrane	47	1	10608	22	0.00419474	0.00725039	10.2592	ZNRF1
GO:0005581	cellular_component	collagen trimer	47	1	10608	28	0.00674919	0.0106973	8.06079	COL4A6
GO:0031252	cellular_component	cell leading edge	47	1	10608	33	0.00929592	0.0139613	6.83946	DUOX1
GO:0005930	cellular_component	axoneme	47	1	10608	41	0.0141166	0.0194527	5.50493	CFAP43
GO:0009986	cellular_component	cell surface	47	3	10608	214	0.0145937	0.0200414	3.16405	DUOX1;EGFL8;SLC46A2
GO:0005604	cellular_component	basement membrane	47	1	10608	47	0.0182999	0.0242187	4.80217	LAMA1
GO:0005776	cellular_component	autophagosome	47	1	10608	47	0.0182999	0.0242187	4.80217	ATG9B
GO:0005811	cellular_component	lipid particle	47	1	10608	49	0.0197972	0.0260284	4.60617	HSD17B13
GO:0005874	cellular_component	microtubule	47	2	10608	135	0.0217485	0.0282238	3.34374	TPPP;TPPP3
GO:0030018	cellular_component	Z disc	47	1	10608	53	0.02294	0.0294838	4.25853	ATP2B4
GO:0030659	cellular_component	cytoplasmic vesicle membrane	47	1	10608	54	0.0237559	0.0302417	4.17967	ATG9B
GO:0072686	cellular_component	mitotic spindle	47	1	10608	61	0.0297928	0.0372178	3.70003	TPPP
GO:0034451	cellular_component	centriolar satellite	47	1	10608	66	0.0344387	0.0421034	3.41973	GSDMC
GO:0043208	molecular_function	glycosphingolipid binding	47	1	10608	1	0	0	225.702	LAMA1
GO:0008269	molecular_function	JAK pathway signal transduction adaptor activity	47	1	10608	1	0	0	225.702	SOCS2
GO:0019202	molecular_function	amino acid kinase activity	47	1	10608	1	0	0	225.702	HYKK
GO:0044716	molecular_function	8-oxo-GDP phosphatase activity	47	1	10608	1	0	0	225.702	NUDT18
GO:0044717	molecular_function	8-hydroxy-dADP phosphatase activity	47	1	10608	1	0	0	225.702	NUDT18
GO:0004850	molecular_function	uridine phosphorylase activity	47	1	10608	1	0	0	225.702	UPP1
GO:0047992	molecular_function	hydroxylysine kinase activity	47	1	10608	1	0	0	225.702	HYKK
GO:0036487	molecular_function	nitric-oxide synthase inhibitor activity	47	1	10608	1	0	0	225.702	ATP2B4
GO:0030549	molecular_function	acetylcholine receptor activator activity	47	1	10608	2	1.92145e-05	0.000140091	112.851	SLURP1
GO:0044715	molecular_function	8-oxo-dGDP phosphatase activity	47	1	10608	2	1.92145e-05	0.000140091	112.851	NUDT18
GO:0016229	molecular_function	steroid dehydrogenase activity	47	1	10608	2	1.92145e-05	0.000140091	112.851	HSD17B13
GO:0017150	molecular_function	tRNA dihydrouridine synthase activity	47	1	10608	4	0.000114636	0.000522375	56.4255	DUS4L
GO:0030346	molecular_function	protein phosphatase 2B binding	47	1	10608	4	0.000114636	0.000522375	56.4255	ATP2B4
GO:0019829	molecular_function	cation-transporting ATPase activity	47	1	10608	4	0.000114636	0.000522375	56.4255	ATP2B4
GO:0016174	molecular_function	NAD(P)H oxidase activity	47	1	10608	4	0.000114636	0.000522375	56.4255	DUOX1
GO:0005131	molecular_function	growth hormone receptor binding	47	1	10608	4	0.000114636	0.000522375	56.4255	SOCS2
GO:0070700	molecular_function	BMP receptor binding	47	1	10608	5	0.00019052	0.00072074	45.1404	BMP6
GO:0016175	molecular_function	superoxide-generating NADPH oxidase activity	47	1	10608	5	0.00019052	0.00072074	45.1404	DUOX1
GO:0005201	molecular_function	extracellular matrix structural constituent	47	2	10608	28	0.000247088	0.000926001	16.1216	COL4A6;LAMA1
GO:0050998	molecular_function	nitric-oxide synthase binding	47	1	10608	6	0.000284972	0.000929055	37.617	ATP2B4
GO:0005388	molecular_function	calcium-transporting ATPase activity	47	1	10608	6	0.000284972	0.000929055	37.617	ATP2B4
GO:0004869	molecular_function	cysteine-type endopeptidase inhibitor activity	47	1	10608	6	0.000284972	0.000929055	37.617	CSTA
GO:0031995	molecular_function	insulin-like growth factor II binding	47	1	10608	6	0.000284972	0.000929055	37.617	IGFBP6
GO:0015631	molecular_function	tubulin binding	47	2	10608	30	0.000304324	0.000984143	15.0468	TPPP;TPPP3
GO:0022841	molecular_function	potassium ion leak channel activity	47	1	10608	7	0.000397834	0.00115602	32.2432	KCNK10
GO:0030169	molecular_function	low-density lipoprotein particle binding	47	1	10608	8	0.000528947	0.00143316	28.2128	SCARF1
GO:0005159	molecular_function	insulin-like growth factor receptor binding	47	1	10608	9	0.000678154	0.0017432	25.078	SOCS2
GO:0031994	molecular_function	insulin-like growth factor I binding	47	1	10608	11	0.00103023	0.00237426	20.5184	IGFBP6
GO:0046935	molecular_function	1-phosphatidylinositol-3-kinase regulator activity	47	1	10608	12	0.00123279	0.0027312	18.8085	SOCS2
GO:0043425	molecular_function	bHLH transcription factor binding	47	1	10608	13	0.00145282	0.00303427	17.3617	ISL1
GO:0004601	molecular_function	peroxidase activity	47	1	10608	13	0.00145282	0.00303427	17.3617	DUOX1
GO:0005246	molecular_function	calcium channel regulator activity	47	1	10608	13	0.00145282	0.00303427	17.3617	CACNG4
GO:0000987	molecular_function	core promoter proximal region sequence-specific DNA binding	47	1	10608	13	0.00145282	0.00303427	17.3617	ISL1
GO:0004535	molecular_function	poly(A)-specific ribonuclease activity	47	1	10608	14	0.00169018	0.00340583	16.1216	PNLDC1
GO:0005245	molecular_function	voltage-gated calcium channel activity	47	1	10608	14	0.00169018	0.00340583	16.1216	CACNG4
GO:0001968	molecular_function	fibronectin binding	47	1	10608	15	0.00194471	0.00382268	15.0468	IGFBP6
GO:0005086	molecular_function	ARF guanyl-nucleotide exchange factor activity	47	1	10608	15	0.00194471	0.00382268	15.0468	ARFGEF3
GO:0016616	molecular_function	oxidoreductase activity, acting on the CH-OH group of donors, NAD or NADP as acceptor	47	1	10608	16	0.00221626	0.00425225	14.1064	HSD17B13
GO:0005044	molecular_function	scavenger receptor activity	47	1	10608	18	0.00280983	0.00509838	12.539	SCARF1
GO:0043539	molecular_function	protein serine/threonine kinase activator activity	47	1	10608	18	0.00280983	0.00509838	12.539	MLST8
GO:0000981	molecular_function	RNA polymerase II transcription factor activity, sequence-specific DNA binding	47	3	10608	138	0.00317098	0.00567663	4.90657	ISL1;SIM2;TFAP2E
GO:0070273	molecular_function	phosphatidylinositol-4-phosphate binding	47	1	10608	22	0.00419474	0.00725039	10.2592	GSDMC
GO:0000175	molecular_function	3-5-exoribonuclease activity	47	1	10608	22	0.00419474	0.00725039	10.2592	PNLDC1
GO:0043015	molecular_function	gamma-tubulin binding	47	1	10608	23	0.00458132	0.00781748	9.81314	CEP70
GO:0001786	molecular_function	phosphatidylserine binding	47	1	10608	26	0.00583561	0.00951251	8.68085	GSDMC
GO:0001102	molecular_function	RNA polymerase II activating transcription factor binding	47	1	10608	28	0.00674919	0.0106973	8.06079	ISL1
GO:0048306	molecular_function	calcium-dependent protein binding	47	1	10608	28	0.00674919	0.0106973	8.06079	ATP2B4
GO:0020037	molecular_function	heme binding	47	1	10608	33	0.00929592	0.0139613	6.83946	DUOX1
GO:0005102	molecular_function	receptor binding	47	2	10608	101	0.0100311	0.0147344	4.46935	EGFL8;LAMA1
GO:0031072	molecular_function	heat shock protein binding	47	1	10608	35	0.0104169	0.0151347	6.44863	DNAJA4
GO:0005518	molecular_function	collagen binding	47	1	10608	37	0.0115947	0.0163713	6.10006	TNXB
GO:0050660	molecular_function	flavin adenine dinucleotide binding	47	1	10608	39	0.0128282	0.0179864	5.78723	DUS4L
GO:1990841	molecular_function	promoter-specific chromatin binding	47	1	10608	41	0.0141166	0.0194527	5.50493	ISL1
GO:0005546	molecular_function	phosphatidylinositol-4,5-bisphosphate binding	47	1	10608	42	0.0147809	0.0200921	5.37386	GSDMC
GO:0030165	molecular_function	PDZ domain binding	47	1	10608	42	0.0147809	0.0200921	5.37386	ATP2B4
GO:0005125	molecular_function	cytokine activity	47	1	10608	43	0.0154586	0.0208717	5.24889	BMP6
GO:0008083	molecular_function	growth factor activity	47	1	10608	45	0.0168534	0.0226027	5.0156	BMP6
GO:0030246	molecular_function	carbohydrate binding	47	1	10608	51	0.0213442	0.027789	4.42553	FCER2
GO:0019903	molecular_function	protein phosphatase binding	47	1	10608	53	0.02294	0.0294838	4.25853	ANAPC5
GO:0051087	molecular_function	chaperone binding	47	1	10608	56	0.0254232	0.03216	4.0304	DNAJA4
GO:0008013	molecular_function	beta-catenin binding	47	1	10608	56	0.0254232	0.03216	4.0304	TCF7
GO:0002020	molecular_function	protease binding	47	1	10608	58	0.027137	0.0341126	3.89142	CSTA
GO:0008201	molecular_function	heparin binding	47	1	10608	62	0.0307003	0.0382323	3.64036	TNXB
GO:0000287	molecular_function	magnesium ion binding	47	2	10608	155	0.0310585	0.0385587	2.91229	NUDT18;TPPP
GO:0022857	molecular_function	transmembrane transporter activity	47	1	10608	63	0.0316187	0.0390127	3.58257	SLC46A2
GO:0051082	molecular_function	unfolded protein binding	47	1	10608	63	0.0316187	0.0390127	3.58257	DNAJA4
GO:0046982	molecular_function	protein heterodimerization activity	47	2	10608	158	0.03261	0.0401123	2.85699	BMP6;SIM2
GO:0005516	molecular_function	calmodulin binding	47	1	10608	71	0.0393472	0.0473821	3.1789	ATP2B4

## Sheet: GOEA_DOWN
Table S4. List of GO terms significantly enriched in genes up-regulated and down-regulated in treated buffaloes in comparison with control animals.
ID	Class	Description	Query Total	Query Item	Background Total	Background Item	p-value	FDR	Enrichment_Score	Genes
GO:0001756	biological_process	somitogenesis	50	2	10608	25	0.000210667	0.0008385	16.9728	LEF1;ROR2
GO:0048812	biological_process	neuron projection morphogenesis	50	2	10608	32	0.000443881	0.00137606	13.26	NYAP2;STK3
GO:0045600	biological_process	positive regulation of fat cell differentiation	50	2	10608	35	0.00057993	0.00164743	12.1234	MEDAG;STK3
GO:0030509	biological_process	BMP signaling pathway	50	2	10608	37	0.000683927	0.00187024	11.4681	LEF1;ROR2
GO:0019221	biological_process	cytokine-mediated signaling pathway	50	2	10608	54	0.00206389	0.00437465	7.85778	IL6ST;LIFR
GO:0043392	biological_process	negative regulation of DNA binding	50	1	10608	15	0.00219837	0.00452967	14.144	LEF1
GO:0030970	biological_process	retrograde protein transport, ER to cytosol	50	1	10608	15	0.00219837	0.00452967	14.144	HSP90B1
GO:0051897	biological_process	positive regulation of protein kinase B signaling	50	2	10608	55	0.00217576	0.00452967	7.71491	LRP2;STK3
GO:0035904	biological_process	aorta development	50	1	10608	15	0.00219837	0.00452967	14.144	LRP2
GO:0001569	biological_process	patterning of blood vessels	50	1	10608	16	0.00250487	0.00499846	13.26	LEF1
GO:0035025	biological_process	positive regulation of Rho protein signal transduction	50	1	10608	16	0.00250487	0.00499846	13.26	F2RL2
GO:2001235	biological_process	positive regulation of apoptotic signaling pathway	50	1	10608	16	0.00250487	0.00499846	13.26	CTSC
GO:0003148	biological_process	outflow tract septum morphogenesis	50	1	10608	16	0.00250487	0.00499846	13.26	LRP2
GO:0003281	biological_process	ventricular septum development	50	1	10608	16	0.00250487	0.00499846	13.26	LRP2
GO:0001837	biological_process	epithelial to mesenchymal transition	50	1	10608	17	0.00283033	0.00547526	12.48	LEF1
GO:0033627	biological_process	cell adhesion mediated by integrin	50	1	10608	17	0.00283033	0.00547526	12.48	ITGA2
GO:0030178	biological_process	negative regulation of Wnt signaling pathway	50	1	10608	17	0.00283033	0.00547526	12.48	GRB10
GO:0009636	biological_process	response to toxic substance	50	1	10608	17	0.00283033	0.00547526	12.48	TTPA
GO:0010811	biological_process	positive regulation of cell-substrate adhesion	50	1	10608	18	0.00317456	0.00603575	11.7867	SMOC2
GO:0032526	biological_process	response to retinoic acid	50	1	10608	18	0.00317456	0.00603575	11.7867	GDAP1
GO:0048856	biological_process	anatomical structure development	50	1	10608	19	0.00353738	0.00647546	11.1663	ROR2
GO:0045165	biological_process	cell fate commitment	50	1	10608	19	0.00353738	0.00647546	11.1663	ROR2
GO:0005977	biological_process	glycogen metabolic process	50	1	10608	19	0.00353738	0.00647546	11.1663	IL6ST
GO:0035329	biological_process	hippo signaling	50	1	10608	19	0.00353738	0.00647546	11.1663	STK3
GO:0006457	biological_process	protein folding	50	2	10608	67	0.00381868	0.00696162	6.33313	DNAJB11;HSP90B1
GO:0046627	biological_process	negative regulation of insulin receptor signaling pathway	50	1	10608	20	0.00391863	0.00705672	10.608	GRB10
GO:0043044	biological_process	ATP-dependent chromatin remodeling	50	1	10608	20	0.00391863	0.00705672	10.608	SMARCA1
GO:0002040	biological_process	sprouting angiogenesis	50	1	10608	20	0.00391863	0.00705672	10.608	LEF1
GO:0007157	biological_process	heterophilic cell-cell adhesion via plasma membrane cell adhesion molecules	50	1	10608	21	0.00431812	0.00762123	10.1029	TENM3
GO:0008584	biological_process	male gonad development	50	1	10608	21	0.00431812	0.00762123	10.1029	LRP2
GO:0060325	biological_process	face morphogenesis	50	1	10608	21	0.00431812	0.00762123	10.1029	LEF1
GO:0042531	biological_process	positive regulation of tyrosine phosphorylation of STAT protein	50	1	10608	21	0.00431812	0.00762123	10.1029	IL6ST
GO:0043967	biological_process	histone H4 acetylation	50	1	10608	21	0.00431812	0.00762123	10.1029	LEF1
GO:0048666	biological_process	neuron development	50	1	10608	22	0.00473569	0.00816307	9.64364	TENM3
GO:0042472	biological_process	inner ear morphogenesis	50	1	10608	22	0.00473569	0.00816307	9.64364	ROR2
GO:0010718	biological_process	positive regulation of epithelial to mesenchymal transition	50	1	10608	22	0.00473569	0.00816307	9.64364	LEF1
GO:0042102	biological_process	positive regulation of T cell proliferation	50	1	10608	23	0.00517115	0.00887915	9.22435	IL6ST
GO:0007596	biological_process	blood coagulation	50	1	10608	24	0.00562435	0.00958302	8.84	F2RL2
GO:0090090	biological_process	negative regulation of canonical Wnt signaling pathway	50	2	10608	78	0.0058485	0.00992677	5.44	ROR2;STK3
GO:0045931	biological_process	positive regulation of mitotic cell cycle	50	1	10608	25	0.0060951	0.0102278	8.4864	SMOC2
GO:0030900	biological_process	forebrain development	50	1	10608	25	0.0060951	0.0102278	8.4864	LRP2
GO:0051603	biological_process	proteolysis involved in cellular protein catabolic process	50	1	10608	26	0.00658325	0.0106827	8.16	CTSC
GO:0030514	biological_process	negative regulation of BMP signaling pathway	50	1	10608	26	0.00658325	0.0106827	8.16	LRP2
GO:0014065	biological_process	phosphatidylinositol 3-kinase signaling	50	1	10608	26	0.00658325	0.0106827	8.16	NYAP2
GO:0051209	biological_process	release of sequestered calcium ion into cytosol	50	1	10608	26	0.00658325	0.0106827	8.16	IBTK
GO:0045785	biological_process	positive regulation of cell adhesion	50	1	10608	27	0.00708862	0.0112554	7.85778	TGM2
GO:0042475	biological_process	odontogenesis of dentin-containing tooth	50	1	10608	27	0.00708862	0.0112554	7.85778	LEF1
GO:0071560	biological_process	cellular response to transforming growth factor beta stimulus	50	1	10608	27	0.00708862	0.0112554	7.85778	PDE3A
GO:0060395	biological_process	SMAD protein signal transduction	50	1	10608	27	0.00708862	0.0112554	7.85778	ROR2
GO:0043966	biological_process	histone H3 acetylation	50	1	10608	27	0.00708862	0.0112554	7.85778	LEF1
GO:0030838	biological_process	positive regulation of actin filament polymerization	50	1	10608	27	0.00708862	0.0112554	7.85778	CDC42EP5
GO:0001649	biological_process	osteoblast differentiation	50	1	10608	32	0.00986802	0.0150224	6.63	LEF1
GO:0032465	biological_process	regulation of cytokinesis	50	1	10608	32	0.00986802	0.0150224	6.63	CCP110
GO:0006898	biological_process	receptor-mediated endocytosis	50	1	10608	32	0.00986802	0.0150224	6.63	LRP2
GO:0008285	biological_process	negative regulation of cell proliferation	50	3	10608	178	0.00968212	0.0150224	3.57573	PODN;ROR2;STK3
GO:0042733	biological_process	embryonic digit morphogenesis	50	1	10608	32	0.00986802	0.0150224	6.63	ROR2
GO:0030182	biological_process	neuron differentiation	50	1	10608	33	0.0104733	0.0157277	6.42909	SMARCA1
GO:0007266	biological_process	Rho protein signal transduction	50	1	10608	33	0.0104733	0.0157277	6.42909	CDC42EP5
GO:0060326	biological_process	cell chemotaxis	50	1	10608	33	0.0104733	0.0157277	6.42909	LEF1
GO:0010976	biological_process	positive regulation of neuron projection development	50	1	10608	34	0.0110946	0.016493	6.24	ROR2
GO:0007417	biological_process	central nervous system development	50	1	10608	34	0.0110946	0.016493	6.24	STK3
GO:0006310	biological_process	DNA recombination	50	1	10608	34	0.0110946	0.016493	6.24	EID3
GO:0060070	biological_process	canonical Wnt signaling pathway	50	1	10608	35	0.0117318	0.0172665	6.06171	LEF1
GO:0032259	biological_process	methylation	50	1	10608	35	0.0117318	0.0172665	6.06171	PEMT
GO:0045669	biological_process	positive regulation of osteoblast differentiation	50	1	10608	36	0.0123849	0.0179297	5.89333	IL6ST
GO:0008286	biological_process	insulin receptor signaling pathway	50	1	10608	37	0.0130535	0.018775	5.73405	GRB10
GO:0023014	biological_process	signal transduction by protein phosphorylation	50	1	10608	39	0.0144369	0.0205645	5.44	STK3
GO:0001570	biological_process	vasculogenesis	50	1	10608	39	0.0144369	0.0205645	5.44	MYO18B
GO:0031098	biological_process	stress-activated protein kinase signaling cascade	50	1	10608	39	0.0144369	0.0205645	5.44	STK3
GO:0016197	biological_process	endosomal transport	50	1	10608	41	0.015881	0.0221235	5.17463	ZFYVE16
GO:0014068	biological_process	positive regulation of phosphatidylinositol 3-kinase signaling	50	1	10608	42	0.0166253	0.022944	5.05143	ROR2
GO:0032869	biological_process	cellular response to insulin stimulus	50	1	10608	43	0.0173844	0.0236236	4.93395	MYH11
GO:0043410	biological_process	positive regulation of MAPK cascade	50	1	10608	43	0.0173844	0.0236236	4.93395	ROR2
GO:0033674	biological_process	positive regulation of kinase activity	50	1	10608	43	0.0173844	0.0236236	4.93395	ROR2
GO:0042493	biological_process	response to drug	50	1	10608	44	0.018158	0.0244498	4.82182	PDE3A
GO:0007224	biological_process	smoothened signaling pathway	50	1	10608	45	0.0189459	0.0253567	4.71467	ROR2
GO:0030307	biological_process	positive regulation of cell growth	50	1	10608	46	0.0197482	0.0261929	4.61217	LEF1
GO:0007005	biological_process	mitochondrion organization	50	1	10608	46	0.0197482	0.0261929	4.61217	GDAP1
GO:0007018	biological_process	microtubule-based movement	50	1	10608	46	0.0197482	0.0261929	4.61217	KIF21A
GO:0030335	biological_process	positive regulation of cell migration	50	2	10608	124	0.0205045	0.0269529	3.42194	LEF1;ROR2
GO:0006887	biological_process	exocytosis	50	1	10608	47	0.0205645	0.0269529	4.51404	CADPS
GO:0007605	biological_process	sensory perception of sound	50	1	10608	49	0.0222389	0.0288065	4.3298	LRP2
GO:0046330	biological_process	positive regulation of JNK cascade	50	1	10608	49	0.0222389	0.0288065	4.3298	STK3
GO:0007165	biological_process	signal transduction	50	3	10608	229	0.0224494	0.0289944	2.77939	PDE3A;STK3;TENM3
GO:0032092	biological_process	positive regulation of protein binding	50	1	10608	50	0.0230966	0.0297436	4.2432	STK3
GO:0051091	biological_process	positive regulation of sequence-specific DNA binding transcription factor activity	50	1	10608	51	0.0239679	0.0305988	4.16	STK3
GO:0032147	biological_process	activation of protein kinase activity	50	1	10608	52	0.0248526	0.0315464	4.08	STK3
GO:0001843	biological_process	neural tube closure	50	1	10608	53	0.0257505	0.0324999	4.00302	LRP2
GO:0030433	biological_process	ER-associated ubiquitin-dependent protein catabolic process	50	1	10608	54	0.0266615	0.0333646	3.92889	HSP90B1
GO:0007399	biological_process	nervous system development	50	1	10608	55	0.0275855	0.034327	3.85745	ROR2
GO:0030336	biological_process	negative regulation of cell migration	50	1	10608	57	0.0294719	0.0362668	3.72211	PODN
GO:0007229	biological_process	integrin-mediated signaling pathway	50	1	10608	60	0.0323952	0.0396439	3.536	ITGA2
GO:0001666	biological_process	response to hypoxia	50	1	10608	60	0.0323952	0.0396439	3.536	HSP90B1
GO:0007346	biological_process	regulation of mitotic cell cycle	50	1	10608	61	0.0333942	0.0407538	3.47803	STK3
GO:0007169	biological_process	transmembrane receptor protein tyrosine kinase signaling pathway	50	1	10608	62	0.0344052	0.0415299	3.42194	ROR2
GO:0006366	biological_process	transcription from RNA polymerase II promoter	50	1	10608	62	0.0344052	0.0415299	3.42194	LEF1
GO:0005900	cellular_component	oncostatin-M receptor complex	50	1	10608	1	0	0	212.16	IL6ST
GO:0016461	cellular_component	unconventional myosin complex	50	1	10608	2	2.17741e-05	0.000169227	106.08	MYO18B
GO:0005896	cellular_component	interleukin-6 receptor complex	50	1	10608	2	2.17741e-05	0.000169227	106.08	IL6ST
GO:0034666	cellular_component	integrin alpha2-beta1 complex	50	1	10608	2	2.17741e-05	0.000169227	106.08	ITGA2
GO:0009897	cellular_component	external side of plasma membrane	50	5	10608	122	2.14938e-05	0.000169227	8.69508	IL6ST;ITGA2;LIFR;LRP2;LY75
GO:0070110	cellular_component	ciliary neurotrophic factor receptor complex	50	1	10608	2	2.17741e-05	0.000169227	106.08	IL6ST
GO:0097512	cellular_component	cardiac myofibril	50	1	10608	3	6.51252e-05	0.000379611	70.72	DES
GO:0030018	cellular_component	Z disc	50	3	10608	53	0.000107887	0.000604985	12.0091	DES;MYO18B;SYNPO2
GO:0043235	cellular_component	receptor complex	50	4	10608	104	0.000122734	0.000618569	8.16	IL6ST;LIFR;LRP2;ROR2
GO:0033018	cellular_component	sarcoplasmic reticulum lumen	50	1	10608	4	0.000129857	0.000618569	53.04	HSP90B1
GO:1990907	cellular_component	beta-catenin-TCF complex	50	1	10608	5	0.000215777	0.0008385	42.432	LEF1
GO:0005916	cellular_component	fascia adherens	50	1	10608	5	0.000215777	0.0008385	42.432	DES
GO:0016589	cellular_component	NURF complex	50	1	10608	5	0.000215777	0.0008385	42.432	SMARCA1
GO:0034663	cellular_component	endoplasmic reticulum chaperone complex	50	1	10608	5	0.000215777	0.0008385	42.432	HSP90B1
GO:0016459	cellular_component	myosin complex	50	2	10608	25	0.000210667	0.0008385	16.9728	MYH11;MYO18B
GO:0030915	cellular_component	Smc5-Smc6 complex	50	1	10608	6	0.000322689	0.00107482	35.36	EID3
GO:0045178	cellular_component	basal part of cell	50	1	10608	6	0.000322689	0.00107482	35.36	ITGA2
GO:0034704	cellular_component	calcium channel complex	50	1	10608	6	0.000322689	0.00107482	35.36	SESTD1
GO:0005614	cellular_component	interstitial matrix	50	1	10608	9	0.000767476	0.00194281	23.5733	SMOC2
GO:0031226	cellular_component	intrinsic component of plasma membrane	50	1	10608	13	0.00164294	0.00363911	16.32	TGM2
GO:0031526	cellular_component	brush border membrane	50	1	10608	14	0.001911	0.00407006	15.1543	LRP2
GO:0014704	cellular_component	intercalated disc	50	1	10608	15	0.00219837	0.00452967	14.144	DES
GO:0031307	cellular_component	integral component of mitochondrial outer membrane	50	1	10608	17	0.00283033	0.00547526	12.48	GDAP1
GO:0008305	cellular_component	integrin complex	50	1	10608	19	0.00353738	0.00647546	11.1663	ITGA2
GO:0071944	cellular_component	cell periphery	50	1	10608	22	0.00473569	0.00816307	9.64364	SMOC2
GO:0005882	cellular_component	intermediate filament	50	1	10608	22	0.00473569	0.00816307	9.64364	DES
GO:0031941	cellular_component	filamentous actin	50	1	10608	24	0.00562435	0.00958302	8.84	MYO18B
GO:0000781	cellular_component	chromosome, telomeric region	50	1	10608	26	0.00658325	0.0106827	8.16	EID3
GO:0032993	cellular_component	protein-DNA complex	50	1	10608	26	0.00658325	0.0106827	8.16	LEF1
GO:0045111	cellular_component	intermediate filament cytoskeleton	50	1	10608	28	0.00761104	0.0119989	7.57714	SESTD1
GO:0005615	cellular_component	extracellular space	50	5	10608	386	0.0091744	0.0143108	2.74819	C1R;CTSC;DNAJB11;PODN;SMOC2
GO:0005905	cellular_component	coated pit	50	1	10608	32	0.00986802	0.0150224	6.63	LRP2
GO:0005902	cellular_component	microvillus	50	1	10608	35	0.0117318	0.0172665	6.06171	CD302
GO:0005871	cellular_component	kinesin complex	50	1	10608	36	0.0123849	0.0179297	5.89333	KIF21A
GO:0030175	cellular_component	filopodium	50	1	10608	36	0.0123849	0.0179297	5.89333	CD302
GO:0030139	cellular_component	endocytic vesicle	50	1	10608	36	0.0123849	0.0179297	5.89333	LRP2
GO:0042383	cellular_component	sarcolemma	50	1	10608	40	0.0151515	0.0214444	5.304	DES
GO:0030424	cellular_component	axon	50	2	10608	111	0.0153023	0.0215204	3.8227	LRP2;ROR2
GO:0030425	cellular_component	dendrite	50	2	10608	111	0.0153023	0.0215204	3.8227	IL6ST;LRP2
GO:0031594	cellular_component	neuromuscular junction	50	1	10608	41	0.015881	0.0221235	5.17463	DES
GO:0005788	cellular_component	endoplasmic reticulum lumen	50	1	10608	41	0.015881	0.0221235	5.17463	DNAJB11
GO:0016324	cellular_component	apical plasma membrane	50	2	10608	114	0.0164269	0.022741	3.72211	F2RL2;LRP2
GO:0001725	cellular_component	stress fiber	50	1	10608	43	0.0173844	0.0236236	4.93395	SYNPO2
GO:0005604	cellular_component	basement membrane	50	1	10608	47	0.0205645	0.0269529	4.51404	SMOC2
GO:0005925	cellular_component	focal adhesion	50	2	10608	125	0.0209403	0.0273644	3.39456	ITGA2;SYNPO2
GO:0015629	cellular_component	actin cytoskeleton	50	2	10608	126	0.0213811	0.0278583	3.36762	STK38L;SYNPO2
GO:0031901	cellular_component	early endosome membrane	50	1	10608	51	0.0239679	0.0305988	4.16	ZFYVE16
GO:0031966	cellular_component	mitochondrial membrane	50	1	10608	52	0.0248526	0.0315464	4.08	PEMT
GO:0098793	cellular_component	presynapse	50	1	10608	55	0.0275855	0.034327	3.85745	CADPS
GO:0032991	cellular_component	macromolecular complex	50	3	10608	247	0.0286323	0.0353318	2.57684	CCP110;F2RL2;STK3
GO:0042470	cellular_component	melanosome	50	1	10608	62	0.0344052	0.0415299	3.42194	HSP90B1
GO:0080101	molecular_function	phosphatidyl-N-dimethylethanolamine N-methyltransferase activity	50	1	10608	1	0	0	212.16	PEMT
GO:0004608	molecular_function	phosphatidylethanolamine N-methyltransferase activity	50	1	10608	1	0	0	212.16	PEMT
GO:0016505	molecular_function	peptidase activator activity involved in apoptotic process	50	1	10608	1	0	0	212.16	CTSC
GO:0019970	molecular_function	interleukin-11 binding	50	1	10608	1	0	0	212.16	IL6ST
GO:0018549	molecular_function	methanethiol oxidase activity	50	1	10608	1	0	0	212.16	SELENBP1
GO:0000773	molecular_function	phosphatidyl-N-methylethanolamine N-methyltransferase activity	50	1	10608	1	0	0	212.16	PEMT
GO:0004921	molecular_function	interleukin-11 receptor activity	50	1	10608	1	0	0	212.16	IL6ST
GO:0004923	molecular_function	leukemia inhibitory factor receptor activity	50	2	10608	2	0	0	212.16	IL6ST;LIFR
GO:0004924	molecular_function	oncostatin-M receptor activity	50	2	10608	2	0	0	212.16	IL6ST;LIFR
GO:0017172	molecular_function	cysteine dioxygenase activity	50	1	10608	1	0	0	212.16	CDO1
GO:0030284	molecular_function	estrogen receptor activity	50	1	10608	1	0	0	212.16	LEF1
GO:0008431	molecular_function	vitamin E binding	50	1	10608	1	0	0	212.16	TTPA
GO:0005127	molecular_function	ciliary neurotrophic factor receptor binding	50	2	10608	3	9.85439e-08	1.5591e-06	141.44	IL6ST;LIFR
GO:0038064	molecular_function	collagen receptor activity	50	1	10608	2	2.17741e-05	0.000169227	106.08	ITGA2
GO:0004915	molecular_function	interleukin-6 receptor activity	50	1	10608	2	2.17741e-05	0.000169227	106.08	IL6ST
GO:0019981	molecular_function	interleukin-6 binding	50	1	10608	2	2.17741e-05	0.000169227	106.08	IL6ST
GO:0070615	molecular_function	nucleosome-dependent ATPase activity	50	1	10608	2	2.17741e-05	0.000169227	106.08	SMARCA1
GO:0015057	molecular_function	thrombin receptor activity	50	1	10608	3	6.51252e-05	0.000379611	70.72	F2RL2
GO:0008430	molecular_function	selenium binding	50	1	10608	3	6.51252e-05	0.000379611	70.72	SELENBP1
GO:0030292	molecular_function	protein tyrosine kinase inhibitor activity	50	1	10608	3	6.51252e-05	0.000379611	70.72	IBTK
GO:0019955	molecular_function	cytokine binding	50	2	10608	18	7.64985e-05	0.000440115	23.5733	IL6ST;LIFR
GO:0043325	molecular_function	phosphatidylinositol-3,4-bisphosphate binding	50	2	10608	20	0.000106165	0.000602964	21.216	SESTD1;TTPA
GO:0005138	molecular_function	interleukin-6 receptor binding	50	1	10608	4	0.000129857	0.000618569	53.04	IL6ST
GO:0098639	molecular_function	collagen binding involved in cell-matrix adhesion	50	1	10608	5	0.000215777	0.0008385	42.432	ITGA2
GO:0016805	molecular_function	dipeptidase activity	50	1	10608	5	0.000215777	0.0008385	42.432	PM20D2
GO:1902936	molecular_function	phosphatidylinositol bisphosphate binding	50	1	10608	6	0.000322689	0.00107482	35.36	TTPA
GO:0003810	molecular_function	protein-glutamine gamma-glutamyltransferase activity	50	1	10608	6	0.000322689	0.00107482	35.36	TGM2
GO:0003774	molecular_function	motor activity	50	2	10608	31	0.000403603	0.00132441	13.6877	MYH11;MYO18B
GO:0004896	molecular_function	cytokine receptor activity	50	2	10608	31	0.000403603	0.00132441	13.6877	IL6ST;LIFR
GO:0016702	molecular_function	oxidoreductase activity, acting on single donors with incorporation of molecular oxygen, incorporation of two atoms of oxygen	50	1	10608	7	0.000450404	0.00137606	30.3086	CDO1
GO:0031005	molecular_function	filamin binding	50	1	10608	7	0.000450404	0.00137606	30.3086	SYNPO2
GO:0051393	molecular_function	alpha-actinin binding	50	1	10608	7	0.000450404	0.00137606	30.3086	SYNPO2
GO:0008757	molecular_function	S-adenosylmethionine-dependent methyltransferase activity	50	1	10608	8	0.000598729	0.00164743	26.52	PEMT
GO:0070016	molecular_function	armadillo repeat domain binding	50	1	10608	8	0.000598729	0.00164743	26.52	LEF1
GO:0045295	molecular_function	gamma-catenin binding	50	1	10608	8	0.000598729	0.00164743	26.52	LEF1
GO:0050321	molecular_function	tau-protein kinase activity	50	1	10608	8	0.000598729	0.00164743	26.52	MARK1
GO:0070742	molecular_function	C2H2 zinc finger domain binding	50	1	10608	9	0.000767476	0.00194281	23.5733	LEF1
GO:0008301	molecular_function	DNA binding, bending	50	1	10608	9	0.000767476	0.00194281	23.5733	LEF1
GO:0005545	molecular_function	1-phosphatidylinositol binding	50	1	10608	9	0.000767476	0.00194281	23.5733	ZFYVE16
GO:0004114	molecular_function	3,5-cyclic-nucleotide phosphodiesterase activity	50	1	10608	9	0.000767476	0.00194281	23.5733	PDE3A
GO:0004115	molecular_function	3,5-cyclic-AMP phosphodiesterase activity	50	1	10608	9	0.000767476	0.00194281	23.5733	PDE3A
GO:0005546	molecular_function	phosphatidylinositol-4,5-bisphosphate binding	50	2	10608	42	0.000993894	0.00244608	10.1029	SESTD1;TTPA
GO:0050750	molecular_function	low-density lipoprotein particle receptor binding	50	1	10608	11	0.00116548	0.00276101	19.2873	HSP90B1
GO:0010314	molecular_function	phosphatidylinositol-5-phosphate binding	50	1	10608	11	0.00116548	0.00276101	19.2873	SESTD1
GO:0031435	molecular_function	mitogen-activated protein kinase kinase kinase binding	50	1	10608	11	0.00116548	0.00276101	19.2873	ROR2
GO:0043027	molecular_function	cysteine-type endopeptidase inhibitor activity involved in apoptotic process	50	1	10608	11	0.00116548	0.00276101	19.2873	LEF1
GO:0019838	molecular_function	growth factor binding	50	1	10608	12	0.00139437	0.00321723	17.68	LIFR
GO:0008307	molecular_function	structural constituent of muscle	50	1	10608	13	0.00164294	0.00363911	16.32	MYH11
GO:0070300	molecular_function	phosphatidic acid binding	50	1	10608	13	0.00164294	0.00363911	16.32	SESTD1
GO:0045182	molecular_function	translation regulator activity	50	1	10608	13	0.00164294	0.00363911	16.32	STK3
GO:0050699	molecular_function	WW domain binding	50	1	10608	15	0.00219837	0.00452967	14.144	TCEAL1
GO:0004252	molecular_function	serine-type endopeptidase activity	50	2	10608	57	0.00241066	0.00494408	7.44421	C1R;CTSC
GO:0031491	molecular_function	nucleosome binding	50	1	10608	16	0.00250487	0.00499846	13.26	SMARCA1
GO:0017049	molecular_function	GTP-Rho binding	50	1	10608	17	0.00283033	0.00547526	12.48	CDC42EP5
GO:0008198	molecular_function	ferrous iron binding	50	1	10608	17	0.00283033	0.00547526	12.48	CDO1
GO:0005158	molecular_function	insulin receptor binding	50	1	10608	18	0.00317456	0.00603575	11.7867	GRB10
GO:0017147	molecular_function	Wnt-protein binding	50	1	10608	18	0.00317456	0.00603575	11.7867	ROR2
GO:0051082	molecular_function	unfolded protein binding	50	2	10608	63	0.00320754	0.00607239	6.73524	DNAJB11;HSP90B1
GO:0030331	molecular_function	estrogen receptor binding	50	1	10608	19	0.00353738	0.00647546	11.1663	LEF1
GO:0080025	molecular_function	phosphatidylinositol-3,5-bisphosphate binding	50	1	10608	19	0.00353738	0.00647546	11.1663	SESTD1
GO:0005109	molecular_function	frizzled binding	50	1	10608	19	0.00353738	0.00647546	11.1663	ROR2
GO:0070273	molecular_function	phosphatidylinositol-4-phosphate binding	50	1	10608	22	0.00473569	0.00816307	9.64364	SESTD1
GO:0008092	molecular_function	cytoskeletal protein binding	50	1	10608	25	0.0060951	0.0102278	8.4864	DES
GO:0003779	molecular_function	actin binding	50	3	10608	157	0.00626897	0.0104798	4.05401	MYH11;MYO18B;SYNPO2
GO:0050839	molecular_function	cell adhesion molecule binding	50	1	10608	26	0.00658325	0.0106827	8.16	TENM3
GO:0005547	molecular_function	phosphatidylinositol-3,4,5-trisphosphate binding	50	1	10608	26	0.00658325	0.0106827	8.16	ZFYVE16
GO:0048306	molecular_function	calcium-dependent protein binding	50	1	10608	28	0.00761104	0.0119989	7.57714	S100A11
GO:0008094	molecular_function	DNA-dependent ATPase activity	50	1	10608	29	0.00815036	0.0128036	7.31586	SMARCA1
GO:0001540	molecular_function	beta-amyloid binding	50	1	10608	30	0.0087064	0.0136287	7.072	ITGA2
GO:0004714	molecular_function	transmembrane receptor protein tyrosine kinase activity	50	1	10608	32	0.00986802	0.0150224	6.63	ROR2
GO:0032266	molecular_function	phosphatidylinositol-3-phosphate binding	50	1	10608	33	0.0104733	0.0157277	6.42909	SESTD1
GO:0005102	molecular_function	receptor binding	50	2	10608	101	0.0118794	0.0174258	4.20119	DNAJB11;IZUMO1
GO:0005518	molecular_function	collagen binding	50	1	10608	37	0.0130535	0.018775	5.73405	PODN
GO:0003777	molecular_function	microtubule motor activity	50	1	10608	40	0.0151515	0.0214444	5.304	KIF21A
GO:0005509	molecular_function	calcium ion binding	50	4	10608	316	0.0160987	0.0223565	2.68557	C1R;LRP2;S100A11;SMOC2
GO:0005506	molecular_function	iron ion binding	50	1	10608	43	0.0173844	0.0236236	4.93395	CDO1
GO:0005524	molecular_function	ATP binding	50	9	10608	1013	0.0181229	0.0244498	1.88494	HSP90B1;KIF21A;MARK1;MYH11;MYO18B;ROR2;SMARCA1;STK3;STK38L
GO:0003730	molecular_function	mRNA 3-UTR binding	50	1	10608	44	0.018158	0.0244498	4.82182	STK3
GO:0004197	molecular_function	cysteine-type endopeptidase activity	50	1	10608	45	0.0189459	0.0253567	4.71467	CTSC
GO:0016887	molecular_function	ATPase activity	50	2	10608	123	0.0200739	0.0265455	3.44976	KIF21A;SMARCA1
GO:0030246	molecular_function	carbohydrate binding	50	1	10608	51	0.0239679	0.0305988	4.16	CD302
GO:0019903	molecular_function	protein phosphatase binding	50	1	10608	53	0.0257505	0.0324999	4.00302	HSP90B1
GO:0004674	molecular_function	protein serine/threonine kinase activity	50	3	10608	241	0.0264693	0.0333122	2.641	MARK1;STK3;STK38L
GO:0004930	molecular_function	G-protein coupled receptor activity	50	1	10608	54	0.0266615	0.0333646	3.92889	F2RL2
GO:0051087	molecular_function	chaperone binding	50	1	10608	56	0.0285224	0.0352944	3.78857	LRP2
GO:0008013	molecular_function	beta-catenin binding	50	1	10608	56	0.0285224	0.0352944	3.78857	LEF1
GO:0008201	molecular_function	heparin binding	50	1	10608	62	0.0344052	0.0415299	3.42194	SMOC2
GO:0000287	molecular_function	magnesium ion binding	50	2	10608	155	0.0363815	0.0437962	2.73755	STK3;STK38L
GO:0038023	molecular_function	signaling receptor activity	50	1	10608	65	0.037509	0.0450311	3.264	LY75
