# Supplementary material for: Transcriptomic profiles of the ruminal wall in Italian Mediterranean dairy buffaloes fed green forage
Source: BMC Genomics. 2023 Mar 20;24:133. doi: 10.1186/s12864-023-09215-6 (PMC10029215; doi:10.1186/s12864-023-09215-6)
Supplement: Supplementary file 5 — Additional file 5: Table S5. List of primers used in rt-qPCR experiments. [file 12864_2023_9215_MOESM5_ESM.xlsx]

## Sheet: Foglio1
Table S5. List of primers used in rt-qPCR experiments.
Primer name	Nucleotide sequence (5’ – 3’)	Gene name
DES_Fw	ATCTCGGAAGCGGAGGAATG	DES
DES_Rv	CTCACTAGCAAAGCGGTCCT
MLST8_Fw	CATCACATCCGCCCACATCG	MLST8
MLST8_Rv	ATCTTGGTCTTGGGGATGAGC
MYH11_Fw	CCTGGTCGTCGATTTGGACA	MYH11
MYH11_Rv	CTCTGTCCCTTTCATCCGCA
S100A11_Fw	CCCTACGGAGACTGAACGATG	S100A11
S100A11_Rv	TCATCATGCGGTCAAGGACA
SELENBP1_Fw	ACTTCTGGTACCAACCTCGAC	SELENBP1
SELENBP1_Rv	CTGCCAGTCCCACACGTATAA
TPP3_Fw	GATGAATGGCAAGAACTGGGC	TPP3
TPP3_Rv	TAGTTGATGACCCGGGCAGA
KCNK10_Fw	TGGAGACCAACTTGGAACCAT	KCNK10
KCNK10_Rv	CCGTCCACCCCTCAATGTAT
CDO1_Fw	AGACATTGTTTGCCTGGCCT	CDO1
CDO1_Rv	GCATGTGTCAAAAGGCGGAC
IGFBP6_Fw	AACCGCAGAGACCAACAGAG	IGFBP6
IGFBP6_Rv	CAGCACGGAGTCCAGATGTT
MPND_Fw	CCAGGTGTTCAACTCACCCA	MPND
MPND_Rv	TATGGAGCTGGTTTCGTCGG
LOC102395439_Fw	ACAAGAACCGCTACTGGCAC	LOC102395439
LOC102395439_Rv	TGCTACAATGGGCTTGAGGC
DUOXA1_Fw	GATCACGTTGACCACAGGACT	DUOXA1
DUOXA1_Rv	GTCCCCCTTCCTCAGGATTC
WTIP_Fw	CGTGCGTAGTTTTGCGTTGA	WTIP
WTIP_Fw	ACACAACGCTCTGGCACTGA
IGFBP2_Fw	ACTTGATGGGAGGTGGAGGT	IGFBP2
IGFBP2_Rv	AGGTGATGTTTGCCACCCTT
TSKS_Fw	TGGCATCAGGAGGAGGGAG	TSKS
TSKS_Rv	AGTGAAGCCACAGACACTGC
LOC112583793_Fw	CTCTTGTCAAAGGACAACAGGA	LOC112583793
LOC112583793_Rv	GCTTTGCAGACATGACCACAC
ACTB_Fw	CTGGACTTCGAGCAGGAGAT	ACTB
ACTB_Rv	CAGGAAGGAAGGCTGGAAGA
